# Supplementary material for: 1-[(Ferrocen-1-yl)meth­yl]-3-(naphthalen-1-yl)thio­urea
Source: Acta Crystallogr Sect E Struct Rep Online. 2011 Nov 12;67(Pt 12):m1744. doi: 10.1107/S1600536811046629 (PMC3238652; doi:10.1107/S1600536811046629)
Supplement: Supplementary file 1 [file e-67-m1744-sup1.cif]

##############################################################################
#                                                                            #
# This CIF contains the data in a paper accepted for publication in          #
# Acta Crystallographica Section E. It conforms to the requirements of       #
# Notes for Authors for Acta Crystallographica Section E, and has been       #
# peer reviewed under the auspices of the IUCr Commission on Journals.       #
#                                                                            #
# Full details of the Crystallographic Information File format               #
# are given in the paper "The Crystallographic Information File (CIF):       #
# a New Standard Archive File for Crystallography" by S. R. Hall, F. H.      #
# Allen and I. D. Brown [Acta Cryst. (1991), A47, 655-685].                  #
#                                                                            #
# The current version of the core CIF dictionary is obtainable from          #
# ftp://ftp.iucr.org/pub/cif_core.dic.                                       #
#                                                                            #
# Software is freely available for graphical display of the structure(s)     #
# in this CIF. For information consult the CIF software page                 #
# http://www.iucr.org/resources/cif/software.                                #
#                                                                            #
# This file may be used for bona fide research purposes within the           #
# scientific community so long as proper attribution is given to the journal # 
# article from which it was obtained.                                        #
#                                                                            #
##############################################################################
data_I
_audit_creation_method     SHELXL-97
_chemical_name_systematic
;
1-[(Ferrocen-1-yl)methyl]-3-(naphthalen-1-yl)thiourea
;
_chemical_name_common     ?
_chemical_formula_moiety     'C22 H20 Fe N2 S'
_chemical_formula_sum     'C22 H20 Fe N2 S'
_chemical_formula_iupac     '[Fe (C5 H5) (C17 H15 N2 S)]'
_chemical_formula_weight     400.31
_chemical_melting_point     ?
_symmetry_cell_setting     triclinic
_symmetry_space_group_name_H-M     'P -1'
_symmetry_space_group_name_Hall     '-P 1'
loop_
    _symmetry_equiv_pos_as_xyz
    'x, y, z'
    '-x, -y, -z'
_cell_length_a     7.958(3)
_cell_length_b     10.890(5)
_cell_length_c     12.357(5)
_cell_angle_alpha     66.886(6)
_cell_angle_beta     78.637(8)
_cell_angle_gamma     73.306(8)
_cell_volume     939.1(7)
_cell_formula_units_Z     2
_cell_measurement_reflns_used     ?
_cell_measurement_theta_min     1.8
_cell_measurement_theta_max     28.16
_cell_measurement_temperature     296(2)
_exptl_crystal_description     block
_exptl_crystal_colour     Orange
_exptl_crystal_size_max     0.39
_exptl_crystal_size_mid     0.24
_exptl_crystal_size_min     0.16
_exptl_crystal_density_diffrn     1.416
_exptl_crystal_density_meas     ?
_exptl_crystal_density_method     'not measured'
_exptl_crystal_F_000     416
_exptl_absorpt_coefficient_mu     0.921
_exptl_absorpt_correction_type     multi-scan
_exptl_absorpt_process_details     '(SADABS; Sheldrick, 2001)'
_exptl_absorpt_correction_T_min     0.7552
_exptl_absorpt_correction_T_max     0.8666
_exptl_special_details     ?
_diffrn_ambient_temperature     296(2)
_diffrn_radiation_type     MoK\a
_diffrn_radiation_wavelength     0.71073
_diffrn_radiation_source     'fine-focus sealed tube'
_diffrn_radiation_monochromator     graphite
_diffrn_measurement_device_type     'Bruker SMART CCD area-detector'
_diffrn_measurement_method     'phi and omega scans'
_diffrn_detector_area_resol_mean     ?
_diffrn_reflns_number     5178
_diffrn_reflns_av_R_equivalents     0.0175
_diffrn_reflns_av_sigmaI/netI     0.0480
_diffrn_reflns_theta_min     1.80
_diffrn_reflns_theta_max     26.00
_diffrn_reflns_theta_full     26.00
_diffrn_measured_fraction_theta_max     0.988
_diffrn_measured_fraction_theta_full     0.988
_diffrn_reflns_limit_h_min     -9
_diffrn_reflns_limit_h_max     9
_diffrn_reflns_limit_k_min     -9
_diffrn_reflns_limit_k_max     13
_diffrn_reflns_limit_l_min     -14
_diffrn_reflns_limit_l_max     15
_diffrn_standards_number     ?
_diffrn_standards_interval_count     ?
_diffrn_standards_interval_time     ?
_diffrn_standards_decay_%     ?
_refine_special_details
;
Refinement of <i>F</i>^2^ against ALL reflections. The weighted <i>R</i>-factor
<i>wR</i> and goodness of fit <i>S</i> are based on <i>F</i>^2^, conventional
<i>R</i>-factors <i>R</i> are based on <i>F</i>, with <i>F</i> set to zero for
negative <i>F</i>^2^. The threshold expression of <i>F</i>^2^ >
\s(<i>F</i>^2^) is used only for calculating <i>R</i>-factors(gt) <i>etc</i>.
and is not relevant to the choice of reflections for refinement.
<i>R</i>-factors based on <i>F</i>^2^ are statistically about twice as large
as those based on <i>F</i>, and <i>R</i>- factors based on ALL data will be
even larger.
;
_reflns_number_total     3645
_reflns_number_gt     2741
_reflns_threshold_expression     I>2sigma(I)
_refine_ls_structure_factor_coef     Fsqd
_refine_ls_matrix_type     full
_refine_ls_R_factor_all     0.0590
_refine_ls_R_factor_gt     0.0401
_refine_ls_wR_factor_gt     0.0955
_refine_ls_wR_factor_ref     0.1054
_refine_ls_goodness_of_fit_ref     1.035
_refine_ls_restrained_S_all     1.035
_refine_ls_number_reflns     3645
_refine_ls_number_parameters     241
_refine_ls_number_restraints     0
_refine_ls_hydrogen_treatment     mixed
_refine_ls_weighting_scheme     calc
_refine_ls_weighting_details
         'calc w=1/[\s^2^(Fo^2^)+(0.0467P)^2^+0.1883P] where P=(Fo^2^+2Fc^2^)/3'
_atom_sites_solution_hydrogens     geom
_atom_sites_solution_primary     direct
_atom_sites_solution_secondary     difmap
_refine_ls_shift/su_max     0.000
_refine_ls_shift/su_mean     0.000
_refine_diff_density_max     0.349
_refine_diff_density_min     -0.317
_refine_ls_extinction_method     none
_refine_ls_extinction_coef     ?
loop_
    _atom_type_symbol
    _atom_type_description
    _atom_type_scat_dispersion_real
    _atom_type_scat_dispersion_imag
    _atom_type_scat_source
    'C' 'C' 0.0033 0.0016
                         'International Tables Vol C Tables 4.2.6.8 and 6.1.1.4'
    'H' 'H' 0.0000 0.0000
                         'International Tables Vol C Tables 4.2.6.8 and 6.1.1.4'
    'N' 'N' 0.0061 0.0033
                         'International Tables Vol C Tables 4.2.6.8 and 6.1.1.4'
    'S' 'S' 0.1246 0.1234
                         'International Tables Vol C Tables 4.2.6.8 and 6.1.1.4'
    'Fe' 'Fe' 0.3463 0.8444
                         'International Tables Vol C Tables 4.2.6.8 and 6.1.1.4'
_computing_data_collection     'SMART (Bruker, 2001)'
_computing_cell_refinement     'SAINT (Bruker, 2001)'
_computing_data_reduction     'SAINT (Bruker, 2001)'
_computing_structure_solution     'SHELXS97 (Sheldrick, 2008)'
_computing_structure_refinement     'SHELXL97 (Sheldrick, 2008)'
_computing_molecular_graphics     'SHELXTL (Sheldrick, 2008)'
_computing_publication_material     'SHELXTL (Sheldrick, 2008)'
loop_
    _atom_site_type_symbol
    _atom_site_label
    _atom_site_fract_x
    _atom_site_fract_y
    _atom_site_fract_z
    _atom_site_U_iso_or_equiv
    _atom_site_adp_type
    _atom_site_calc_flag
    _atom_site_refinement_flags
    _atom_site_occupancy
    _atom_site_symmetry_multiplicity
    _atom_site_disorder_assembly
    _atom_site_disorder_group
    Fe Fe1 0.28952(5) 0.28154(4) 0.44361(3) 0.04797(15) Uani d . 1 1 . .
    S S1 0.81798(10) 0.59967(7) 0.11000(7) 0.0553(2) Uani d . 1 1 . .
    N N1 0.6093(3) 0.4257(2) 0.2183(2) 0.0559(7) Uani d . 1 1 . .
    N N2 0.8196(3) 0.3739(2) 0.0768(2) 0.0513(6) Uani d . 1 1 . .
    C C1 0.4345(4) 0.4236(3) 0.4046(2) 0.0500(7) Uani d . 1 1 . .
    C C2 0.2684(4) 0.4629(3) 0.4647(3) 0.0558(7) Uani d . 1 1 . .
    H H2 0.1844 0.5443 0.4358 0.067 Uiso calc R 1 1 . .
    C C3 0.2523(5) 0.3575(3) 0.5759(3) 0.0645(8) Uani d . 1 1 . .
    H H3 0.1556 0.3570 0.6322 0.077 Uiso calc R 1 1 . .
    C C4 0.4083(5) 0.2533(4) 0.5866(3) 0.0689(9) Uani d . 1 1 . .
    H H4 0.4326 0.1721 0.6512 0.083 Uiso calc R 1 1 . .
    C C5 0.5222(4) 0.2936(3) 0.4814(3) 0.0602(8) Uani d . 1 1 . .
    H H5 0.6343 0.2438 0.4655 0.072 Uiso calc R 1 1 . .
    C C6 0.2304(5) 0.2825(4) 0.2899(3) 0.0716(9) Uani d . 1 1 . .
    H H6 0.2558 0.3436 0.2146 0.086 Uiso calc R 1 1 . .
    C C7 0.0759(4) 0.3020(4) 0.3636(3) 0.0747(10) Uani d . 1 1 . .
    H H7 -0.0190 0.3778 0.3458 0.090 Uiso calc R 1 1 . .
    C C8 0.0883(6) 0.1880(5) 0.4690(4) 0.0851(12) Uani d . 1 1 . .
    H H8 0.0040 0.1739 0.5338 0.102 Uiso calc R 1 1 . .
    C C9 0.2543(6) 0.0979(4) 0.4579(4) 0.0871(12) Uani d . 1 1 . .
    H H9 0.2987 0.0137 0.5147 0.104 Uiso calc R 1 1 . .
    C C10 0.3395(5) 0.1579(4) 0.3468(4) 0.0780(10) Uani d . 1 1 . .
    H H10 0.4501 0.1204 0.3166 0.094 Uiso calc R 1 1 . .
    C C11 0.5046(4) 0.5097(3) 0.2864(3) 0.0634(8) Uani d . 1 1 . .
    H H11A 0.4071 0.5746 0.2429 0.076 Uiso calc R 1 1 . .
    H H11B 0.5770 0.5615 0.2968 0.076 Uiso calc R 1 1 . .
    C C12 0.7436(3) 0.4578(3) 0.1373(2) 0.0433(6) Uani d . 1 1 . .
    C C13 0.7688(3) 0.2533(3) 0.0865(2) 0.0445(6) Uani d . 1 1 . .
    C C14 0.6119(4) 0.2638(3) 0.0504(3) 0.0550(7) Uani d . 1 1 . .
    H H14 0.5362 0.3497 0.0215 0.066 Uiso calc R 1 1 . .
    C C15 0.5630(4) 0.1469(4) 0.0563(3) 0.0646(9) Uani d . 1 1 . .
    H H15 0.4541 0.1553 0.0340 0.078 Uiso calc R 1 1 . .
    C C16 0.6750(4) 0.0220(4) 0.0946(3) 0.0623(8) Uani d . 1 1 . .
    H H16 0.6429 -0.0546 0.0968 0.075 Uiso calc R 1 1 . .
    C C17 0.8410(4) 0.0057(3) 0.1316(2) 0.0492(7) Uani d . 1 1 . .
    C C18 0.9628(5) -0.1220(3) 0.1691(3) 0.0666(9) Uani d . 1 1 . .
    H H18 0.9360 -0.1994 0.1686 0.080 Uiso calc R 1 1 . .
    C C19 1.1183(5) -0.1343(3) 0.2060(3) 0.0779(10) Uani d . 1 1 . .
    H H19 1.1966 -0.2198 0.2303 0.093 Uiso calc R 1 1 . .
    C C20 1.1618(4) -0.0202(4) 0.2079(3) 0.0700(9) Uani d . 1 1 . .
    H H20 1.2678 -0.0305 0.2351 0.084 Uiso calc R 1 1 . .
    C C21 1.0513(4) 0.1059(3) 0.1705(3) 0.0562(7) Uani d . 1 1 . .
    H H21 1.0828 0.1814 0.1714 0.067 Uiso calc R 1 1 . .
    C C22 0.8878(3) 0.1236(3) 0.1299(2) 0.0426(6) Uani d . 1 1 . .
    H H1A 0.577(4) 0.357(3) 0.230(2) 0.051 Uiso d . 1 1 . .
    H H2A 0.921(4) 0.389(3) 0.033(2) 0.051 Uiso d . 1 1 . .
loop_
    _atom_site_aniso_label
    _atom_site_aniso_U_11
    _atom_site_aniso_U_22
    _atom_site_aniso_U_33
    _atom_site_aniso_U_12
    _atom_site_aniso_U_13
    _atom_site_aniso_U_23
    Fe1 0.0496(2) 0.0505(3) 0.0520(3) -0.01930(18) -0.00125(18) -0.02317(19)
    S1 0.0595(4) 0.0442(4) 0.0712(5) -0.0267(3) 0.0129(4) -0.0287(4)
    N1 0.0636(15) 0.0482(14) 0.0679(16) -0.0311(12) 0.0227(12) -0.0341(13)
    N2 0.0472(13) 0.0477(14) 0.0668(16) -0.0240(11) 0.0165(11) -0.0298(12)
    C1 0.0560(16) 0.0482(16) 0.0578(17) -0.0207(13) 0.0047(13) -0.0301(14)
    C2 0.0613(18) 0.0536(17) 0.0584(18) -0.0166(14) 0.0067(14) -0.0298(15)
    C3 0.074(2) 0.076(2) 0.0555(19) -0.0343(18) 0.0120(16) -0.0334(17)
    C4 0.091(3) 0.072(2) 0.0521(19) -0.0320(19) -0.0182(18) -0.0162(17)
    C5 0.0537(17) 0.063(2) 0.078(2) -0.0135(14) -0.0135(16) -0.0362(17)
    C6 0.083(2) 0.090(3) 0.063(2) -0.039(2) -0.0065(19) -0.036(2)
    C7 0.058(2) 0.089(3) 0.096(3) -0.0177(18) -0.0148(19) -0.049(2)
    C8 0.087(3) 0.119(3) 0.081(3) -0.069(3) 0.015(2) -0.048(3)
    C9 0.113(3) 0.055(2) 0.107(3) -0.035(2) -0.040(3) -0.019(2)
    C10 0.076(2) 0.086(3) 0.104(3) -0.026(2) -0.004(2) -0.064(3)
    C11 0.076(2) 0.0511(18) 0.070(2) -0.0252(15) 0.0233(16) -0.0351(16)
    C12 0.0441(14) 0.0395(14) 0.0496(15) -0.0149(11) -0.0004(12) -0.0178(12)
    C13 0.0486(15) 0.0469(15) 0.0494(15) -0.0234(12) 0.0082(12) -0.0267(13)
    C14 0.0532(17) 0.0577(18) 0.0621(18) -0.0174(14) -0.0050(14) -0.0269(15)
    C15 0.0611(19) 0.088(3) 0.068(2) -0.0358(18) 0.0002(16) -0.0422(19)
    C16 0.079(2) 0.072(2) 0.0627(19) -0.0482(18) 0.0104(16) -0.0378(17)
    C17 0.0658(18) 0.0450(16) 0.0458(15) -0.0278(14) 0.0115(13) -0.0232(13)
    C18 0.097(3) 0.0452(18) 0.0589(19) -0.0302(17) 0.0167(18) -0.0212(15)
    C19 0.090(3) 0.0484(19) 0.074(2) -0.0020(18) 0.003(2) -0.0143(17)
    C20 0.0595(19) 0.067(2) 0.075(2) -0.0083(16) -0.0095(17) -0.0198(18)
    C21 0.0570(17) 0.0568(18) 0.0623(18) -0.0237(14) 0.0004(14) -0.0247(15)
    C22 0.0479(15) 0.0470(15) 0.0425(14) -0.0238(12) 0.0093(12) -0.0233(12)
_geom_special_details
;
All e.s.d.'s (except the e.s.d. in the dihedral angle between two l.s. planes)
are estimated using the full covariance matrix. The cell e.s.d.'s are taken
into account individually in the estimation of e.s.d.'s in distances, angles
and torsion angles; correlations between e.s.d.'s in cell parameters are only
used when they are defined by crystal symmetry. An approximate (isotropic)
treatment of cell e.s.d.'s is used for estimating e.s.d.'s involving l.s.
planes.
;
loop_
    _geom_bond_atom_site_label_1
    _geom_bond_atom_site_label_2
    _geom_bond_site_symmetry_2
    _geom_bond_distance
    _geom_bond_publ_flag
    Fe1 C9 . 2.033(3) ?
    Fe1 C6 . 2.040(3) ?
    Fe1 C10 . 2.042(3) ?
    Fe1 C4 . 2.043(3) ?
    Fe1 C3 . 2.043(3) ?
    Fe1 C1 . 2.044(3) ?
    Fe1 C7 . 2.046(3) ?
    Fe1 C8 . 2.047(3) ?
    Fe1 C5 . 2.047(3) ?
    Fe1 C2 . 2.048(3) ?
    S1 C12 . 1.699(3) ?
    N1 C12 . 1.336(3) ?
    N1 C11 . 1.458(3) ?
    N1 H1A . 0.81(3) ?
    N2 C12 . 1.342(3) ?
    N2 C13 . 1.437(3) ?
    N2 H2A . 0.90(3) ?
    C1 C2 . 1.421(4) ?
    C1 C5 . 1.425(4) ?
    C1 C11 . 1.493(4) ?
    C2 C3 . 1.414(4) ?
    C2 H2 . 0.9300 ?
    C3 C4 . 1.409(5) ?
    C3 H3 . 0.9300 ?
    C4 C5 . 1.421(4) ?
    C4 H4 . 0.9300 ?
    C5 H5 . 0.9300 ?
    C6 C10 . 1.380(5) ?
    C6 C7 . 1.396(5) ?
    C6 H6 . 0.9300 ?
    C7 C8 . 1.400(5) ?
    C7 H7 . 0.9300 ?
    C8 C9 . 1.420(6) ?
    C8 H8 . 0.9300 ?
    C9 C10 . 1.398(5) ?
    C9 H9 . 0.9300 ?
    C10 H10 . 0.9300 ?
    C11 H11A . 0.9700 ?
    C11 H11B . 0.9700 ?
    C13 C14 . 1.366(4) ?
    C13 C22 . 1.420(4) ?
    C14 C15 . 1.407(4) ?
    C14 H14 . 0.9300 ?
    C15 C16 . 1.354(5) ?
    C15 H15 . 0.9300 ?
    C16 C17 . 1.423(4) ?
    C16 H16 . 0.9300 ?
    C17 C18 . 1.409(4) ?
    C17 C22 . 1.428(3) ?
    C18 C19 . 1.355(5) ?
    C18 H18 . 0.9300 ?
    C19 C20 . 1.393(5) ?
    C19 H19 . 0.9300 ?
    C20 C21 . 1.357(4) ?
    C20 H20 . 0.9300 ?
    C21 C22 . 1.421(4) ?
    C21 H21 . 0.9300 ?
loop_
    _geom_angle_atom_site_label_1
    _geom_angle_atom_site_label_2
    _geom_angle_atom_site_label_3
    _geom_angle_site_symmetry_1
    _geom_angle_site_symmetry_3
    _geom_angle
    _geom_angle_publ_flag
    C9 Fe1 C6 . . 66.95(16) ?
    C9 Fe1 C10 . . 40.13(16) ?
    C6 Fe1 C10 . . 39.51(14) ?
    C9 Fe1 C4 . . 108.65(15) ?
    C6 Fe1 C4 . . 165.75(15) ?
    C10 Fe1 C4 . . 128.50(16) ?
    C9 Fe1 C3 . . 127.08(16) ?
    C6 Fe1 C3 . . 153.19(15) ?
    C10 Fe1 C3 . . 165.09(16) ?
    C4 Fe1 C3 . . 40.33(13) ?
    C9 Fe1 C1 . . 154.07(16) ?
    C6 Fe1 C1 . . 109.02(13) ?
    C10 Fe1 C1 . . 120.19(14) ?
    C4 Fe1 C1 . . 68.58(12) ?
    C3 Fe1 C1 . . 68.53(12) ?
    C9 Fe1 C7 . . 67.36(16) ?
    C6 Fe1 C7 . . 39.94(13) ?
    C10 Fe1 C7 . . 67.04(15) ?
    C4 Fe1 C7 . . 152.63(15) ?
    C3 Fe1 C7 . . 118.87(14) ?
    C1 Fe1 C7 . . 127.19(14) ?
    C9 Fe1 C8 . . 40.73(16) ?
    C6 Fe1 C8 . . 67.34(15) ?
    C10 Fe1 C8 . . 67.84(15) ?
    C4 Fe1 C8 . . 118.94(15) ?
    C3 Fe1 C8 . . 107.16(14) ?
    C1 Fe1 C8 . . 163.82(16) ?
    C7 Fe1 C8 . . 39.99(15) ?
    C9 Fe1 C5 . . 120.16(15) ?
    C6 Fe1 C5 . . 128.50(13) ?
    C10 Fe1 C5 . . 109.68(14) ?
    C4 Fe1 C5 . . 40.66(13) ?
    C3 Fe1 C5 . . 68.15(13) ?
    C1 Fe1 C5 . . 40.76(12) ?
    C7 Fe1 C5 . . 165.29(15) ?
    C8 Fe1 C5 . . 153.72(17) ?
    C9 Fe1 C2 . . 164.22(17) ?
    C6 Fe1 C2 . . 120.10(14) ?
    C10 Fe1 C2 . . 153.81(15) ?
    C4 Fe1 C2 . . 67.90(13) ?
    C3 Fe1 C2 . . 40.44(12) ?
    C1 Fe1 C2 . . 40.65(11) ?
    C7 Fe1 C2 . . 108.15(14) ?
    C8 Fe1 C2 . . 126.17(15) ?
    C5 Fe1 C2 . . 68.03(12) ?
    C12 N1 C11 . . 125.0(2) ?
    C12 N1 H1A . . 120(2) ?
    C11 N1 H1A . . 115(2) ?
    C12 N2 C13 . . 127.0(2) ?
    C12 N2 H2A . . 115.8(17) ?
    C13 N2 H2A . . 116.7(17) ?
    C2 C1 C5 . . 107.2(3) ?
    C2 C1 C11 . . 125.1(3) ?
    C5 C1 C11 . . 127.6(3) ?
    C2 C1 Fe1 . . 69.82(16) ?
    C5 C1 Fe1 . . 69.75(16) ?
    C11 C1 Fe1 . . 128.7(2) ?
    C3 C2 C1 . . 108.5(3) ?
    C3 C2 Fe1 . . 69.61(17) ?
    C1 C2 Fe1 . . 69.53(15) ?
    C3 C2 H2 . . 125.7 ?
    C1 C2 H2 . . 125.7 ?
    Fe1 C2 H2 . . 126.7 ?
    C4 C3 C2 . . 108.1(3) ?
    C4 C3 Fe1 . . 69.82(18) ?
    C2 C3 Fe1 . . 69.96(16) ?
    C4 C3 H3 . . 126.0 ?
    C2 C3 H3 . . 126.0 ?
    Fe1 C3 H3 . . 125.8 ?
    C3 C4 C5 . . 108.2(3) ?
    C3 C4 Fe1 . . 69.85(18) ?
    C5 C4 Fe1 . . 69.85(17) ?
    C3 C4 H4 . . 125.9 ?
    C5 C4 H4 . . 125.9 ?
    Fe1 C4 H4 . . 126.0 ?
    C4 C5 C1 . . 108.0(3) ?
    C4 C5 Fe1 . . 69.49(17) ?
    C1 C5 Fe1 . . 69.49(16) ?
    C4 C5 H5 . . 126.0 ?
    C1 C5 H5 . . 126.0 ?
    Fe1 C5 H5 . . 126.6 ?
    C10 C6 C7 . . 108.9(3) ?
    C10 C6 Fe1 . . 70.3(2) ?
    C7 C6 Fe1 . . 70.26(19) ?
    C10 C6 H6 . . 125.6 ?
    C7 C6 H6 . . 125.6 ?
    Fe1 C6 H6 . . 125.4 ?
    C6 C7 C8 . . 108.3(4) ?
    C6 C7 Fe1 . . 69.80(19) ?
    C8 C7 Fe1 . . 70.0(2) ?
    C6 C7 H7 . . 125.8 ?
    C8 C7 H7 . . 125.8 ?
    Fe1 C7 H7 . . 125.9 ?
    C7 C8 C9 . . 106.7(3) ?
    C7 C8 Fe1 . . 69.98(19) ?
    C9 C8 Fe1 . . 69.1(2) ?
    C7 C8 H8 . . 126.6 ?
    C9 C8 H8 . . 126.6 ?
    Fe1 C8 H8 . . 125.8 ?
    C10 C9 C8 . . 108.1(4) ?
    C10 C9 Fe1 . . 70.29(19) ?
    C8 C9 Fe1 . . 70.2(2) ?
    C10 C9 H9 . . 125.9 ?
    C8 C9 H9 . . 125.9 ?
    Fe1 C9 H9 . . 125.2 ?
    C6 C10 C9 . . 108.0(4) ?
    C6 C10 Fe1 . . 70.17(19) ?
    C9 C10 Fe1 . . 69.6(2) ?
    C6 C10 H10 . . 126.0 ?
    C9 C10 H10 . . 126.0 ?
    Fe1 C10 H10 . . 125.8 ?
    N1 C11 C1 . . 111.5(2) ?
    N1 C11 H11A . . 109.3 ?
    C1 C11 H11A . . 109.3 ?
    N1 C11 H11B . . 109.3 ?
    C1 C11 H11B . . 109.3 ?
    H11A C11 H11B . . 108.0 ?
    N1 C12 N2 . . 117.7(2) ?
    N1 C12 S1 . . 122.01(19) ?
    N2 C12 S1 . . 120.24(19) ?
    C14 C13 C22 . . 120.7(2) ?
    C14 C13 N2 . . 120.6(3) ?
    C22 C13 N2 . . 118.7(2) ?
    C13 C14 C15 . . 121.1(3) ?
    C13 C14 H14 . . 119.4 ?
    C15 C14 H14 . . 119.4 ?
    C16 C15 C14 . . 119.8(3) ?
    C16 C15 H15 . . 120.1 ?
    C14 C15 H15 . . 120.1 ?
    C15 C16 C17 . . 121.3(3) ?
    C15 C16 H16 . . 119.4 ?
    C17 C16 H16 . . 119.4 ?
    C18 C17 C16 . . 122.9(3) ?
    C18 C17 C22 . . 118.2(3) ?
    C16 C17 C22 . . 119.0(3) ?
    C19 C18 C17 . . 121.4(3) ?
    C19 C18 H18 . . 119.3 ?
    C17 C18 H18 . . 119.3 ?
    C18 C19 C20 . . 120.5(3) ?
    C18 C19 H19 . . 119.7 ?
    C20 C19 H19 . . 119.7 ?
    C21 C20 C19 . . 120.7(3) ?
    C21 C20 H20 . . 119.6 ?
    C19 C20 H20 . . 119.6 ?
    C20 C21 C22 . . 120.5(3) ?
    C20 C21 H21 . . 119.7 ?
    C22 C21 H21 . . 119.7 ?
    C13 C22 C21 . . 123.2(2) ?
    C13 C22 C17 . . 118.1(2) ?
    C21 C22 C17 . . 118.6(3) ?
loop_
    _geom_torsion_atom_site_label_1
    _geom_torsion_atom_site_label_2
    _geom_torsion_atom_site_label_3
    _geom_torsion_atom_site_label_4
    _geom_torsion_site_symmetry_1
    _geom_torsion_site_symmetry_2
    _geom_torsion_site_symmetry_3
    _geom_torsion_site_symmetry_4
    _geom_torsion
    _geom_torsion_publ_flag
    C9 Fe1 C1 C2 . . . . -169.4(3) ?
    C6 Fe1 C1 C2 . . . . 114.4(2) ?
    C10 Fe1 C1 C2 . . . . 156.4(2) ?
    C4 Fe1 C1 C2 . . . . -80.6(2) ?
    C3 Fe1 C1 C2 . . . . -37.12(19) ?
    C7 Fe1 C1 C2 . . . . 73.5(2) ?
    C8 Fe1 C1 C2 . . . . 40.3(5) ?
    C5 Fe1 C1 C2 . . . . -118.1(2) ?
    C9 Fe1 C1 C5 . . . . -51.2(4) ?
    C6 Fe1 C1 C5 . . . . -127.48(19) ?
    C10 Fe1 C1 C5 . . . . -85.5(2) ?
    C4 Fe1 C1 C5 . . . . 37.54(18) ?
    C3 Fe1 C1 C5 . . . . 81.0(2) ?
    C7 Fe1 C1 C5 . . . . -168.33(19) ?
    C8 Fe1 C1 C5 . . . . 158.4(4) ?
    C2 Fe1 C1 C5 . . . . 118.1(2) ?
    C9 Fe1 C1 C11 . . . . 71.3(4) ?
    C6 Fe1 C1 C11 . . . . -4.9(3) ?
    C10 Fe1 C1 C11 . . . . 37.0(3) ?
    C4 Fe1 C1 C11 . . . . 160.1(3) ?
    C3 Fe1 C1 C11 . . . . -156.4(3) ?
    C7 Fe1 C1 C11 . . . . -45.8(3) ?
    C8 Fe1 C1 C11 . . . . -79.0(5) ?
    C5 Fe1 C1 C11 . . . . 122.5(3) ?
    C2 Fe1 C1 C11 . . . . -119.3(3) ?
    C5 C1 C2 C3 . . . . -1.2(3) ?
    C11 C1 C2 C3 . . . . -177.4(3) ?
    Fe1 C1 C2 C3 . . . . 58.9(2) ?
    C5 C1 C2 Fe1 . . . . -60.01(18) ?
    C11 C1 C2 Fe1 . . . . 123.7(3) ?
    C9 Fe1 C2 C3 . . . . 42.7(6) ?
    C6 Fe1 C2 C3 . . . . 155.5(2) ?
    C10 Fe1 C2 C3 . . . . -171.8(3) ?
    C4 Fe1 C2 C3 . . . . -37.6(2) ?
    C1 Fe1 C2 C3 . . . . -120.0(3) ?
    C7 Fe1 C2 C3 . . . . 113.5(2) ?
    C8 Fe1 C2 C3 . . . . 72.9(3) ?
    C5 Fe1 C2 C3 . . . . -81.6(2) ?
    C9 Fe1 C2 C1 . . . . 162.8(5) ?
    C6 Fe1 C2 C1 . . . . -84.4(2) ?
    C10 Fe1 C2 C1 . . . . -51.8(4) ?
    C4 Fe1 C2 C1 . . . . 82.4(2) ?
    C3 Fe1 C2 C1 . . . . 120.0(3) ?
    C7 Fe1 C2 C1 . . . . -126.5(2) ?
    C8 Fe1 C2 C1 . . . . -167.1(2) ?
    C5 Fe1 C2 C1 . . . . 38.38(18) ?
    C1 C2 C3 C4 . . . . 0.8(3) ?
    Fe1 C2 C3 C4 . . . . 59.6(2) ?
    C1 C2 C3 Fe1 . . . . -58.80(19) ?
    C9 Fe1 C3 C4 . . . . 74.3(3) ?
    C6 Fe1 C3 C4 . . . . -171.7(3) ?
    C10 Fe1 C3 C4 . . . . 46.7(6) ?
    C1 Fe1 C3 C4 . . . . -81.8(2) ?
    C7 Fe1 C3 C4 . . . . 156.6(2) ?
    C8 Fe1 C3 C4 . . . . 114.8(2) ?
    C5 Fe1 C3 C4 . . . . -37.76(19) ?
    C2 Fe1 C3 C4 . . . . -119.1(3) ?
    C9 Fe1 C3 C2 . . . . -166.6(2) ?
    C6 Fe1 C3 C2 . . . . -52.6(4) ?
    C10 Fe1 C3 C2 . . . . 165.8(5) ?
    C4 Fe1 C3 C2 . . . . 119.1(3) ?
    C1 Fe1 C3 C2 . . . . 37.31(18) ?
    C7 Fe1 C3 C2 . . . . -84.3(2) ?
    C8 Fe1 C3 C2 . . . . -126.2(2) ?
    C5 Fe1 C3 C2 . . . . 81.3(2) ?
    C2 C3 C4 C5 . . . . -0.2(3) ?
    Fe1 C3 C4 C5 . . . . 59.5(2) ?
    C2 C3 C4 Fe1 . . . . -59.7(2) ?
    C9 Fe1 C4 C3 . . . . -125.8(2) ?
    C6 Fe1 C4 C3 . . . . 164.6(5) ?
    C10 Fe1 C4 C3 . . . . -166.1(2) ?
    C1 Fe1 C4 C3 . . . . 81.6(2) ?
    C7 Fe1 C4 C3 . . . . -49.2(4) ?
    C8 Fe1 C4 C3 . . . . -82.5(2) ?
    C5 Fe1 C4 C3 . . . . 119.3(3) ?
    C2 Fe1 C4 C3 . . . . 37.71(18) ?
    C9 Fe1 C4 C5 . . . . 114.9(2) ?
    C6 Fe1 C4 C5 . . . . 45.3(6) ?
    C10 Fe1 C4 C5 . . . . 74.6(2) ?
    C3 Fe1 C4 C5 . . . . -119.3(3) ?
    C1 Fe1 C4 C5 . . . . -37.63(18) ?
    C7 Fe1 C4 C5 . . . . -168.5(3) ?
    C8 Fe1 C4 C5 . . . . 158.2(2) ?
    C2 Fe1 C4 C5 . . . . -81.55(19) ?
    C3 C4 C5 C1 . . . . -0.5(3) ?
    Fe1 C4 C5 C1 . . . . 59.01(19) ?
    C3 C4 C5 Fe1 . . . . -59.5(2) ?
    C2 C1 C5 C4 . . . . 1.0(3) ?
    C11 C1 C5 C4 . . . . 177.2(3) ?
    Fe1 C1 C5 C4 . . . . -59.02(19) ?
    C2 C1 C5 Fe1 . . . . 60.05(19) ?
    C11 C1 C5 Fe1 . . . . -123.8(3) ?
    C9 Fe1 C5 C4 . . . . -83.8(2) ?
    C6 Fe1 C5 C4 . . . . -167.1(2) ?
    C10 Fe1 C5 C4 . . . . -126.8(2) ?
    C3 Fe1 C5 C4 . . . . 37.46(19) ?
    C1 Fe1 C5 C4 . . . . 119.5(3) ?
    C7 Fe1 C5 C4 . . . . 158.9(5) ?
    C8 Fe1 C5 C4 . . . . -47.2(4) ?
    C2 Fe1 C5 C4 . . . . 81.2(2) ?
    C9 Fe1 C5 C1 . . . . 156.8(2) ?
    C6 Fe1 C5 C1 . . . . 73.5(2) ?
    C10 Fe1 C5 C1 . . . . 113.8(2) ?
    C4 Fe1 C5 C1 . . . . -119.5(3) ?
    C3 Fe1 C5 C1 . . . . -82.01(19) ?
    C7 Fe1 C5 C1 . . . . 39.4(6) ?
    C8 Fe1 C5 C1 . . . . -166.6(3) ?
    C2 Fe1 C5 C1 . . . . -38.27(16) ?
    C9 Fe1 C6 C10 . . . . -37.8(2) ?
    C4 Fe1 C6 C10 . . . . 36.9(6) ?
    C3 Fe1 C6 C10 . . . . -165.4(3) ?
    C1 Fe1 C6 C10 . . . . 114.7(2) ?
    C7 Fe1 C6 C10 . . . . -119.6(3) ?
    C8 Fe1 C6 C10 . . . . -82.2(3) ?
    C5 Fe1 C6 C10 . . . . 73.2(3) ?
    C2 Fe1 C6 C10 . . . . 158.0(2) ?
    C9 Fe1 C6 C7 . . . . 81.8(3) ?
    C10 Fe1 C6 C7 . . . . 119.6(3) ?
    C4 Fe1 C6 C7 . . . . 156.5(5) ?
    C3 Fe1 C6 C7 . . . . -45.9(4) ?
    C1 Fe1 C6 C7 . . . . -125.7(2) ?
    C8 Fe1 C6 C7 . . . . 37.4(2) ?
    C5 Fe1 C6 C7 . . . . -167.2(2) ?
    C2 Fe1 C6 C7 . . . . -82.4(2) ?
    C10 C6 C7 C8 . . . . 0.3(4) ?
    Fe1 C6 C7 C8 . . . . -59.7(2) ?
    C10 C6 C7 Fe1 . . . . 59.9(2) ?
    C9 Fe1 C7 C6 . . . . -80.6(3) ?
    C10 Fe1 C7 C6 . . . . -36.9(2) ?
    C4 Fe1 C7 C6 . . . . -167.7(3) ?
    C3 Fe1 C7 C6 . . . . 158.3(2) ?
    C1 Fe1 C7 C6 . . . . 74.4(3) ?
    C8 Fe1 C7 C6 . . . . -119.3(3) ?
    C5 Fe1 C7 C6 . . . . 43.1(6) ?
    C2 Fe1 C7 C6 . . . . 115.5(2) ?
    C9 Fe1 C7 C8 . . . . 38.7(2) ?
    C6 Fe1 C7 C8 . . . . 119.3(3) ?
    C10 Fe1 C7 C8 . . . . 82.4(3) ?
    C4 Fe1 C7 C8 . . . . -48.3(4) ?
    C3 Fe1 C7 C8 . . . . -82.4(3) ?
    C1 Fe1 C7 C8 . . . . -166.3(2) ?
    C5 Fe1 C7 C8 . . . . 162.4(5) ?
    C2 Fe1 C7 C8 . . . . -125.1(2) ?
    C6 C7 C8 C9 . . . . -0.1(4) ?
    Fe1 C7 C8 C9 . . . . -59.6(2) ?
    C6 C7 C8 Fe1 . . . . 59.5(2) ?
    C9 Fe1 C8 C7 . . . . -117.8(3) ?
    C6 Fe1 C8 C7 . . . . -37.3(2) ?
    C10 Fe1 C8 C7 . . . . -80.2(2) ?
    C4 Fe1 C8 C7 . . . . 156.9(2) ?
    C3 Fe1 C8 C7 . . . . 114.7(2) ?
    C1 Fe1 C8 C7 . . . . 42.8(6) ?
    C5 Fe1 C8 C7 . . . . -170.0(3) ?
    C2 Fe1 C8 C7 . . . . 74.3(3) ?
    C6 Fe1 C8 C9 . . . . 80.5(3) ?
    C10 Fe1 C8 C9 . . . . 37.6(2) ?
    C4 Fe1 C8 C9 . . . . -85.3(3) ?
    C3 Fe1 C8 C9 . . . . -127.5(2) ?
    C1 Fe1 C8 C9 . . . . 160.6(4) ?
    C7 Fe1 C8 C9 . . . . 117.8(3) ?
    C5 Fe1 C8 C9 . . . . -52.2(4) ?
    C2 Fe1 C8 C9 . . . . -167.9(2) ?
    C7 C8 C9 C10 . . . . -0.1(4) ?
    Fe1 C8 C9 C10 . . . . -60.3(2) ?
    C7 C8 C9 Fe1 . . . . 60.2(2) ?
    C6 Fe1 C9 C10 . . . . 37.2(2) ?
    C4 Fe1 C9 C10 . . . . -128.2(2) ?
    C3 Fe1 C9 C10 . . . . -169.4(2) ?
    C1 Fe1 C9 C10 . . . . -49.0(4) ?
    C7 Fe1 C9 C10 . . . . 80.7(2) ?
    C8 Fe1 C9 C10 . . . . 118.7(3) ?
    C5 Fe1 C9 C10 . . . . -85.1(3) ?
    C2 Fe1 C9 C10 . . . . 157.2(5) ?
    C6 Fe1 C9 C8 . . . . -81.5(3) ?
    C10 Fe1 C9 C8 . . . . -118.7(3) ?
    C4 Fe1 C9 C8 . . . . 113.0(3) ?
    C3 Fe1 C9 C8 . . . . 71.9(3) ?
    C1 Fe1 C9 C8 . . . . -167.8(3) ?
    C7 Fe1 C9 C8 . . . . -38.0(2) ?
    C5 Fe1 C9 C8 . . . . 156.1(2) ?
    C2 Fe1 C9 C8 . . . . 38.4(6) ?
    C7 C6 C10 C9 . . . . -0.4(4) ?
    Fe1 C6 C10 C9 . . . . 59.6(2) ?
    C7 C6 C10 Fe1 . . . . -59.9(2) ?
    C8 C9 C10 C6 . . . . 0.3(4) ?
    Fe1 C9 C10 C6 . . . . -59.9(2) ?
    C8 C9 C10 Fe1 . . . . 60.2(2) ?
    C9 Fe1 C10 C6 . . . . 118.9(3) ?
    C4 Fe1 C10 C6 . . . . -169.1(2) ?
    C3 Fe1 C10 C6 . . . . 153.9(5) ?
    C1 Fe1 C10 C6 . . . . -83.5(2) ?
    C7 Fe1 C10 C6 . . . . 37.3(2) ?
    C8 Fe1 C10 C6 . . . . 80.8(2) ?
    C5 Fe1 C10 C6 . . . . -127.3(2) ?
    C2 Fe1 C10 C6 . . . . -47.2(4) ?
    C6 Fe1 C10 C9 . . . . -118.9(3) ?
    C4 Fe1 C10 C9 . . . . 72.0(3) ?
    C3 Fe1 C10 C9 . . . . 34.9(6) ?
    C1 Fe1 C10 C9 . . . . 157.5(2) ?
    C7 Fe1 C10 C9 . . . . -81.6(3) ?
    C8 Fe1 C10 C9 . . . . -38.1(2) ?
    C5 Fe1 C10 C9 . . . . 113.8(2) ?
    C2 Fe1 C10 C9 . . . . -166.2(3) ?
    C12 N1 C11 C1 . . . . -150.6(3) ?
    C2 C1 C11 N1 . . . . -145.3(3) ?
    C5 C1 C11 N1 . . . . 39.2(4) ?
    Fe1 C1 C11 N1 . . . . -54.1(4) ?
    C11 N1 C12 N2 . . . . -175.8(3) ?
    C11 N1 C12 S1 . . . . 4.0(4) ?
    C13 N2 C12 N1 . . . . 2.1(4) ?
    C13 N2 C12 S1 . . . . -177.7(2) ?
    C12 N2 C13 C14 . . . . 67.5(4) ?
    C12 N2 C13 C22 . . . . -115.0(3) ?
    C22 C13 C14 C15 . . . . 0.7(4) ?
    N2 C13 C14 C15 . . . . 178.1(2) ?
    C13 C14 C15 C16 . . . . -2.2(4) ?
    C14 C15 C16 C17 . . . . 1.3(5) ?
    C15 C16 C17 C18 . . . . -178.4(3) ?
    C15 C16 C17 C22 . . . . 1.1(4) ?
    C16 C17 C18 C19 . . . . -178.7(3) ?
    C22 C17 C18 C19 . . . . 1.9(4) ?
    C17 C18 C19 C20 . . . . 0.1(5) ?
    C18 C19 C20 C21 . . . . -1.4(5) ?
    C19 C20 C21 C22 . . . . 0.7(5) ?
    C14 C13 C22 C21 . . . . -178.9(2) ?
    N2 C13 C22 C21 . . . . 3.6(4) ?
    C14 C13 C22 C17 . . . . 1.7(4) ?
    N2 C13 C22 C17 . . . . -175.8(2) ?
    C20 C21 C22 C13 . . . . -178.2(3) ?
    C20 C21 C22 C17 . . . . 1.2(4) ?
    C18 C17 C22 C13 . . . . 177.0(2) ?
    C16 C17 C22 C13 . . . . -2.5(4) ?
    C18 C17 C22 C21 . . . . -2.5(4) ?
    C16 C17 C22 C21 . . . . 178.0(2) ?
loop_
    _geom_hbond_atom_site_label_D
    _geom_hbond_atom_site_label_H
    _geom_hbond_atom_site_label_A
    _geom_hbond_site_symmetry_A
    _geom_hbond_distance_DH
    _geom_hbond_distance_HA
    _geom_hbond_distance_DA
    _geom_hbond_angle_DHA
    N2 H2A S1 2_765 0.90(3) 2.45(3) 3.326(3) 167(2)
data_global
_journal_date_recd_electronic     2011-10-10
_journal_date_accepted     2011-11-05
_journal_name_full     'Acta Crystallographica, Section E'
_journal_year     2011
_journal_volume     67
_journal_issue     12
_journal_page_first     m1744
_journal_page_last     m1744
_journal_paper_category     QM
_journal_coeditor_code     FJ2464
_publ_contact_author     'Li, Xia'
_publ_contact_author_email     'lixia@hncj.edu.cn'
_publ_contact_author_fax     '+86-375-2089043'
_publ_contact_author_phone     '+86-375-2089043'
_publ_section_title
;
1-[(Ferrocen-1-yl)methyl]-3-(naphthalen-1-yl)thiourea
;
loop_
    _publ_author_name
    _publ_author_address
    'Li, Xia'
;  Department of Chemistry and Chemical Engineering
   Henan University of Urban Construction
   Pingdingshan, Henan 467044
   People's Republic of China
;
    'Liu, Wei'
;  Department of Chemistry and Chemical Engineering
   Henan University of Urban Construction
   Pingdingshan, Henan 467044
   People's Republic of China
;
