# Supplementary material for: 1-[(Ferrocen-1-yl)meth­yl]-3-(naphthalen-1-yl)thio­urea
Source: Acta Crystallogr Sect E Struct Rep Online. 2011 Nov 12;67(Pt 12):m1744. doi: 10.1107/S1600536811046629 (PMC3238652; doi:10.1107/S1600536811046629)
Supplement: Supplementary file 2 [file e-67-m1744-Isup2.hkl]

# 
# h,k,l, Fc-squared, Fo-squared, sigma(Fo-squared) and status flag 
# 
data_I
_shelx_title ' 3 in P-1' 
_shelx_refln_list_code          4 
_shelx_F_calc_maximum      143.48 
_exptl_crystal_F_000       416.00 
_reflns_d_resolution_high  0.8107 
 
loop_ 
 _symmetry_equiv_pos_as_xyz 
 'x, y, z' 
 '-x, -y, -z' 
 
_cell_length_a     7.9579 
_cell_length_b    10.8896 
_cell_length_c    12.3574 
_cell_angle_alpha  66.886 
_cell_angle_beta   78.637 
_cell_angle_gamma  73.306 
 
_shelx_F_squared_multiplier     1.000 
 
loop_ 
 _refln_index_h 
 _refln_index_k 
 _refln_index_l 
 _refln_F_squared_calc 
 _refln_F_squared_meas 
 _refln_F_squared_sigma 
 _refln_observed_status 
   1   0   0      100.26      114.29      4.89 o 
   2   0   0     3736.07     4190.71    146.47 o 
   3   0   0       95.89      115.11      5.97 o 
   4   0   0      183.16      207.42      9.91 o 
   5   0   0       90.74      116.75      7.41 o 
   6   0   0       15.08       17.69      4.47 o 
   7   0   0       88.51       67.89      5.62 o 
   8   0   0       27.84       21.81      3.94 o 
   9   0   0       53.86       53.32      5.71 o 
  -9   1   0        1.60        5.84      3.60 o 
  -8   1   0       63.87       45.85      5.35 o 
  -7   1   0       22.41       17.54      3.69 o 
  -6   1   0       57.03       44.56      4.60 o 
  -5   1   0       15.25       14.82      3.32 o 
  -4   1   0      205.31      207.40      9.73 o 
  -3   1   0      155.91      153.37      7.28 o 
  -2   1   0      298.21      306.61     11.85 o 
  -1   1   0    11332.87    11840.01    411.88 o 
   0   1   0      642.42      650.19     23.04 o 
   1   1   0      603.22      743.54     26.58 o 
   2   1   0      801.24      887.80     32.13 o 
   3   1   0     2391.81     2602.13     92.13 o 
   4   1   0     3152.38     3425.80    121.30 o 
   5   1   0      565.78      613.97     24.79 o 
   6   1   0      165.57      171.06     10.28 o 
   7   1   0       44.17       37.18      6.28 o 
   8   1   0       53.17       51.46      4.32 o 
   9   1   0      102.77       54.54      5.53 o 
  -8   2   0        0.30       -0.62      3.14 o 
  -7   2   0       16.43       14.05      2.68 o 
  -6   2   0      299.47      288.94     13.73 o 
  -5   2   0      253.83      282.17     13.25 o 
  -4   2   0       10.62        4.22      2.54 o 
  -3   2   0      134.82      162.99      7.78 o 
  -2   2   0       19.87       22.91      1.79 o 
  -1   2   0      425.52      433.72     11.19 o 
   0   2   0      960.46      979.71     23.96 o 
   1   2   0     1942.32     2032.72     71.48 o 
   2   2   0      799.15      836.66     20.76 o 
   3   2   0     2616.75     2871.71     73.97 o 
   4   2   0      595.93      631.78     17.49 o 
   5   2   0      260.89      279.71      9.25 o 
   6   2   0        2.93        1.08      3.72 o 
   7   2   0        8.48        8.82      4.69 o 
   8   2   0       18.08       14.29      6.21 o 
   9   2   0        8.72       -1.37      6.63 o 
  -8   3   0       47.97       70.13      7.39 o 
  -7   3   0       48.21       47.28      5.90 o 
  -6   3   0      332.67      355.50     14.84 o 
  -5   3   0        0.94        1.67      2.36 o 
  -4   3   0      279.72      275.85     12.52 o 
  -3   3   0        5.03        3.44      1.66 o 
  -2   3   0      557.10      556.55     16.68 o 
  -1   3   0      283.11      288.69      8.15 o 
   0   3   0      371.58      385.03     10.22 o 
   1   3   0      423.39      369.05     11.16 o 
   2   3   0     4551.88     4817.40    115.49 o 
   3   3   0       43.35       46.35      2.32 o 
   4   3   0     1291.74     1324.11     35.22 o 
   5   3   0        0.56        1.13      1.89 o 
   6   3   0      104.25      112.30      8.45 o 
   7   3   0        1.46        3.05      4.51 o 
   8   3   0        0.17        2.32      5.20 o 
   9   3   0       80.47       80.23     10.33 o 
  -8   4   0       22.46       15.39      5.00 o 
  -7   4   0        0.12        6.10      3.80 o 
  -6   4   0       45.14       53.94      6.04 o 
  -5   4   0       12.14       13.72      4.77 o 
  -4   4   0      783.32      773.69     20.92 o 
  -3   4   0        7.00        4.68      1.79 o 
  -2   4   0      932.05      931.18     23.75 o 
  -1   4   0      208.81      234.94      7.21 o 
   0   4   0       26.97       36.27      2.31 o 
   1   4   0     3216.48     3357.75     80.99 o 
   2   4   0      100.49      108.75      4.00 o 
   3   4   0     1999.62     2094.54     51.31 o 
   4   4   0       63.34       72.88      2.90 o 
   5   4   0     1298.80     1257.13     47.46 o 
   6   4   0       17.08       15.44      4.64 o 
   7   4   0      233.92      262.40     15.02 o 
   8   4   0        3.49        3.49      5.60 o 
   9   4   0       10.05        7.28      6.94 o 
  -7   5   0        0.61       -2.03      3.87 o 
  -6   5   0        1.61       -1.57      3.14 o 
  -5   5   0      359.67      385.03     17.94 o 
  -4   5   0      148.69      150.33     13.65 o 
  -3   5   0      431.26      401.86     12.03 o 
  -2   5   0        0.17        3.08      1.78 o 
  -1   5   0      188.17      171.59      6.04 o 
   0   5   0      234.76      228.97      7.31 o 
   1   5   0       31.88       34.75      2.47 o 
   2   5   0        1.42        1.18      1.46 o 
   3   5   0      881.20      923.21     23.67 o 
   4   5   0      964.70      969.21     25.05 o 
   5   5   0      877.81      872.58     23.06 o 
   6   5   0      990.84     1029.45     41.18 o 
   7   5   0      100.08      105.38      9.64 o 
   8   5   0      139.39      146.25     11.90 o 
   9   5   0       52.26       43.83      8.89 o 
  -7   6   0       10.31       13.16      5.11 o 
  -6   6   0       31.77       41.89      6.26 o 
  -5   6   0       67.76       60.13      6.55 o 
  -4   6   0      196.50      202.45     11.74 o 
  -3   6   0       65.40       62.10     11.56 o 
  -2   6   0      365.30      347.55     10.90 o 
  -1   6   0      163.27      181.29      6.76 o 
   0   6   0      385.07      408.65     11.95 o 
   1   6   0      609.22      603.47     16.29 o 
   2   6   0        4.92        6.14      1.97 o 
   3   6   0      542.86      586.09     16.10 o 
   4   6   0      505.76      492.40     17.45 o 
   5   6   0       48.06       45.86      3.44 o 
   6   6   0       14.19       15.64      4.38 o 
   7   6   0       22.91       21.25      6.41 o 
   8   6   0      151.72      162.64     12.98 o 
   9   6   0        0.25       -5.11      7.05 o 
  -6   7   0        1.17       -3.69      3.69 o 
  -5   7   0       25.14       25.76      6.24 o 
  -4   7   0        6.84       15.24      5.22 o 
  -3   7   0       70.84       68.56      6.90 o 
  -2   7   0      160.65      163.80      6.93 o 
  -1   7   0      194.97      213.24      7.95 o 
   0   7   0     1633.88     1607.14     40.60 o 
   1   7   0       29.74       28.64      3.76 o 
   2   7   0      146.15      159.25      6.29 o 
   3   7   0        8.51        6.77      2.23 o 
   4   7   0       70.13       75.38      4.31 o 
   5   7   0       66.60       69.71      6.70 o 
   6   7   0        0.16       -2.21      3.10 o 
   7   7   0      574.33      564.81     26.27 o 
   8   7   0        2.25       -6.08      6.08 o 
  -5   8   0        2.71        6.90      5.77 o 
  -4   8   0        0.19       -0.71      4.93 o 
  -3   8   0      181.34      170.86     11.28 o 
  -2   8   0       11.49        6.94      4.56 o 
  -1   8   0      410.52      435.28     13.51 o 
   0   8   0      234.95      230.58     18.05 o 
   1   8   0       80.27       83.67      4.66 o 
   2   8   0       20.53       15.84      2.68 o 
   3   8   0       40.06       32.66      4.15 o 
   4   8   0        7.37        5.73      3.41 o 
   5   8   0       37.47       36.58      5.73 o 
   6   8   0      183.58      224.83     13.76 o 
   7   8   0       39.93       30.87      6.08 o 
   8   8   0       43.34       45.25      7.70 o 
  -4   9   0        0.21        0.62      5.64 o 
  -3   9   0        0.11        3.23      5.51 o 
  -2   9   0        3.27        4.38      4.82 o 
  -1   9   0       35.71       29.19      5.93 o 
   0   9   0      135.57      151.44     22.81 o 
   1   9   0      441.52      474.78     31.72 o 
   2   9   0      514.02      566.55     16.78 o 
   3   9   0        1.79       -0.60      3.12 o 
   4   9   0      116.77      127.08      9.53 o 
   5   9   0        4.43        4.03      4.09 o 
   6   9   0       67.45       74.88      8.38 o 
   7   9   0        2.82       -3.23      4.53 o 
   8   9   0       34.63       46.07      7.92 o 
  -3  10   0        0.09       -3.58      5.46 o 
  -2  10   0        0.25       -0.18      5.60 o 
  -1  10   0       26.17       18.38      6.15 o 
   0  10   0       69.02       75.66      8.12 o 
   1  10   0      242.32      249.06     13.82 o 
   2  10   0       47.76       61.21      4.97 o 
   3  10   0      178.42      193.75     12.30 o 
   4  10   0      110.84      115.07      9.49 o 
   5  10   0        8.07        7.72      4.75 o 
   6  10   0        0.45       -4.38      4.38 o 
   7  10   0        9.96       12.23      6.15 o 
  -2  11   0       34.20       28.13      7.61 o 
  -1  11   0        5.76        6.55      6.21 o 
   0  11   0       15.38       20.21      6.79 o 
   1  11   0       65.84       55.62      8.07 o 
   2  11   0       82.46      113.96      9.38 o 
   3  11   0      165.37      192.96     12.87 o 
   4  11   0       20.48       29.08      6.24 o 
   5  11   0      137.93      131.45     11.21 o 
   6  11   0       65.87       83.95     10.02 o 
   0  12   0        9.55        4.67      7.03 o 
   4  12   0      154.48      169.14     12.89 o 
  -5 -11   1        3.28        0.38      5.18 o 
  -4 -11   1       23.50       22.09      6.21 o 
  -3 -11   1       17.18       22.54      5.82 o 
  -2 -11   1       22.64       31.27      6.37 o 
   1 -11   1        6.53        3.76      6.50 o 
  -6 -10   1       49.02       54.96      8.23 o 
  -5 -10   1      116.35      139.33     11.39 o 
  -4 -10   1       97.92      112.66      9.89 o 
  -3 -10   1        0.61        0.55      3.96 o 
  -2 -10   1        7.57       10.39      4.45 o 
  -1 -10   1       57.15       71.41      7.59 o 
   0 -10   1       13.30       10.25      5.15 o 
   1 -10   1       59.62       77.69      8.43 o 
   2 -10   1       11.90       15.53      6.28 o 
   3 -10   1       37.65       41.49      7.98 o 
  -7  -9   1      131.30      135.30     11.77 o 
  -6  -9   1       70.40       59.65      7.98 o 
  -5  -9   1      308.50      327.00     17.80 o 
  -4  -9   1       99.76      121.86      9.84 o 
  -3  -9   1       62.77       57.92      6.72 o 
  -2  -9   1        2.28       -3.21      3.21 o 
  -1  -9   1       21.86       18.68      3.32 o 
   0  -9   1       25.54       24.59      3.67 o 
   1  -9   1       22.15       25.31      3.81 o 
   2  -9   1      115.34      134.88     10.26 o 
   3  -9   1       12.16       23.88      6.57 o 
   4  -9   1       72.84       82.62      9.49 o 
  -8  -8   1       11.81       13.78      8.43 o 
  -7  -8   1        3.28       -1.92      4.16 o 
  -6  -8   1      116.63      107.92      9.58 o 
  -5  -8   1        6.38        4.00      3.98 o 
  -4  -8   1      305.82      325.63     16.72 o 
  -3  -8   1       11.50       14.99      4.05 o 
  -2  -8   1      313.69      344.13     11.24 o 
  -1  -8   1        4.25        0.42      2.24 o 
   0  -8   1      176.34      169.43      7.10 o 
   1  -8   1       22.38       18.78      3.26 o 
   2  -8   1      100.43      103.65      5.85 o 
   3  -8   1        3.29       -0.64      4.71 o 
   4  -8   1       55.97       64.07      8.05 o 
   5  -8   1        3.60       -1.73      5.66 o 
  -8  -7   1        1.60        0.42      6.92 o 
  -7  -7   1        0.37       -0.35      5.73 o 
  -6  -7   1        0.15        0.82      3.69 o 
  -5  -7   1      315.93      337.55     17.10 o 
  -4  -7   1       31.31       26.83      4.53 o 
  -3  -7   1      433.89      417.67     34.84 o 
  -2  -7   1      161.28      160.05     15.57 o 
  -1  -7   1      303.05      314.41     10.12 o 
   0  -7   1       27.68       28.63      3.18 o 
   1  -7   1        4.26        2.45      2.29 o 
   2  -7   1        1.71       -2.26      2.29 o 
   3  -7   1       11.20       13.93      3.06 o 
   4  -7   1       49.72       47.90      6.52 o 
   5  -7   1       37.58       37.68      6.70 o 
   6  -7   1        2.60        3.43      6.02 o 
  -9  -6   1       24.26       17.71      8.76 o 
  -8  -6   1       77.31       78.97     10.15 o 
  -7  -6   1       80.83       80.30      9.29 o 
  -6  -6   1      500.92      477.76     22.67 o 
  -5  -6   1      372.79      411.06     19.28 o 
  -4  -6   1      361.02      374.24     17.43 o 
  -3  -6   1      752.86      766.96     20.41 o 
  -2  -6   1      800.12      821.26     21.54 o 
  -1  -6   1      865.32      900.40     23.48 o 
   0  -6   1      304.50      322.84     12.04 o 
   1  -6   1      115.61      127.15      5.62 o 
   2  -6   1        1.20        0.67      2.19 o 
   3  -6   1       58.26       54.23      4.04 o 
   4  -6   1       74.84       70.37      4.59 o 
   5  -6   1        7.76        1.04      4.42 o 
   6  -6   1       41.73       49.43      7.28 o 
  -9  -5   1       34.83       47.50      9.44 o 
  -8  -5   1        8.42        6.02      6.50 o 
  -7  -5   1        3.24        3.25      5.35 o 
  -6  -5   1        2.24        1.06      4.42 o 
  -5  -5   1        6.03        6.30      4.09 o 
  -4  -5   1     1032.70     1046.47     22.54 o 
  -3  -5   1        2.48        2.18      1.66 o 
  -2  -5   1     4853.84     5003.19    120.53 o 
  -1  -5   1      100.64      115.20     10.91 o 
   0  -5   1     2546.47     2663.27     65.14 o 
   1  -5   1        0.84        5.73      1.87 o 
   2  -5   1      258.92      230.73      7.85 o 
   3  -5   1       34.45       40.61      3.37 o 
   4  -5   1       37.54       31.59      3.22 o 
   5  -5   1      114.71      124.79      6.17 o 
   6  -5   1       14.11        9.05      4.03 o 
   7  -5   1       44.33       43.10      6.35 o 
  -9  -4   1       12.85       18.95      7.74 o 
  -8  -4   1      181.53      169.16     12.89 o 
  -7  -4   1        0.16       -0.33      4.80 o 
  -6  -4   1       25.78       24.53      5.37 o 
  -5  -4   1        7.43       11.05      3.65 o 
  -4  -4   1       37.71       43.66      3.17 o 
  -3  -4   1     1110.98     1142.18     24.05 o 
  -2  -4   1      103.14      101.69      3.85 o 
  -1  -4   1     2280.65     2383.86     57.97 o 
   0  -4   1      649.84      678.29     17.64 o 
   1  -4   1      774.63      709.68     18.49 o 
   2  -4   1       84.60      117.76      4.72 o 
   3  -4   1      403.89      405.61     11.97 o 
   4  -4   1       18.74       20.20      7.18 o 
   5  -4   1       46.50       40.14      3.48 o 
   6  -4   1        5.94        5.68      2.44 o 
   7  -4   1       59.13       51.73      6.46 o 
   8  -4   1        6.07       15.92      4.89 o 
  -9  -3   1       57.55       66.28      9.69 o 
  -8  -3   1       14.95       14.99      6.77 o 
  -7  -3   1      230.10      215.89     13.25 o 
  -6  -3   1        0.61       -3.41      3.83 o 
  -5  -3   1      670.08      674.00     19.52 o 
  -4  -3   1     1085.34     1133.40     30.52 o 
  -3  -3   1       29.70       33.84      1.76 o 
  -2  -3   1      372.05      357.88      8.05 o 
  -1  -3   1     1367.12     1410.77     34.54 o 
   0  -3   1      512.17      549.15     14.21 o 
   1  -3   1      441.52      388.55     10.51 o 
   2  -3   1      252.21      262.15      7.88 o 
   3  -3   1      132.43      135.96     13.39 o 
   4  -3   1       98.44       99.70      6.79 o 
   5  -3   1       44.62       55.38      5.18 o 
   6  -3   1       13.40       10.40      2.56 o 
   7  -3   1        0.10        0.32      4.75 o 
   8  -3   1       16.34       23.02      4.95 o 
  -9  -2   1        9.69       13.20      7.74 o 
  -8  -2   1      213.55      228.23     14.22 o 
  -7  -2   1       55.07       61.66      7.41 o 
  -6  -2   1      311.43      342.20     12.19 o 
  -5  -2   1     1017.87     1075.82     29.40 o 
  -4  -2   1      572.49      589.78     16.67 o 
  -3  -2   1      857.78      941.54     25.16 o 
  -2  -2   1      177.80      180.81      5.90 o 
  -1  -2   1      947.34      927.08     24.36 o 
   0  -2   1     2773.20     2730.19     65.64 o 
   1  -2   1     1299.14     1274.43     31.27 o 
   2  -2   1     1562.86     1564.51     55.80 o 
   3  -2   1      176.31      202.11      9.40 o 
   4  -2   1      693.62      716.10     27.49 o 
   5  -2   1       22.27       22.65      4.11 o 
   6  -2   1        3.63       -1.04      2.74 o 
   7  -2   1        5.68       -1.15      2.96 o 
   8  -2   1        0.24       -1.19      2.15 o 
  -9  -1   1        6.18        5.18      2.83 o 
  -8  -1   1       77.16       61.64      8.38 o 
  -7  -1   1        2.22        3.76      4.73 o 
  -6  -1   1      418.10      425.02     19.94 o 
  -5  -1   1      187.79      213.10      7.74 o 
  -4  -1   1      374.79      352.17     10.80 o 
  -3  -1   1      174.83      211.60     13.05 o 
  -2  -1   1      328.71      362.10     10.16 o 
  -1  -1   1     9322.52    10089.92    256.34 o 
   0  -1   1     5811.76     5484.59    190.97 o 
   1  -1   1    19600.53    18541.26    645.20 o 
   2  -1   1      280.85      309.35     12.23 o 
   3  -1   1     1725.19     1748.91     62.52 o 
   4  -1   1        0.67        0.91      2.34 o 
   5  -1   1      747.62      742.13     28.71 o 
   6  -1   1        4.96        5.22      2.76 o 
   7  -1   1       86.36       84.97      6.70 o 
   8  -1   1       41.22       37.35      5.15 o 
   9  -1   1        7.23        4.89      3.80 o 
  -8   0   1        0.11        0.97      2.41 o 
  -7   0   1       96.07       91.98      8.34 o 
  -6   0   1        1.75        7.98      4.09 o 
  -5   0   1     1705.28     1728.41     62.90 o 
  -4   0   1        9.86        9.95      2.65 o 
  -3   0   1     2410.94     2601.86     92.02 o 
  -2   0   1      408.92      439.50     16.50 o 
  -1   0   1     1145.88     1236.90     43.63 o 
   0   0   1      568.21      561.36     20.04 o 
   1   0   1     2439.07     2697.82     94.28 o 
   2   0   1      152.28      179.22      7.72 o 
   3   0   1     1104.49     1138.46     41.25 o 
   4   0   1     2970.60     2886.67    102.33 o 
   5   0   1      767.32      754.65     29.02 o 
   6   0   1      353.86      330.89     14.95 o 
   7   0   1      109.96       92.62      6.83 o 
   8   0   1        0.53       -2.30      2.61 o 
   9   0   1       11.62        7.05      3.60 o 
  -9   1   1       17.62        9.66      4.22 o 
  -8   1   1        8.55        2.41      3.14 o 
  -7   1   1      113.23       95.10      6.68 o 
  -6   1   1      394.64      402.44     17.16 o 
  -5   1   1      351.08      375.96     16.34 o 
  -4   1   1     1031.50     1025.65     37.93 o 
  -3   1   1       65.60       65.15      4.20 o 
  -2   1   1     4176.43     4509.52    157.40 o 
  -1   1   1     4199.66     4430.08    105.79 o 
   1   1   1     4596.52     4985.05    173.63 o 
   2   1   1       82.39       98.23      3.33 o 
   3   1   1      248.28      248.22     10.73 o 
   4   1   1      960.17      915.25     34.26 o 
   5   1   1      187.40      170.00      9.38 o 
   6   1   1      400.00      365.86     17.03 o 
   7   1   1       14.81       13.53      3.23 o 
   8   1   1       34.29       27.60      4.25 o 
   9   1   1        7.31        6.15      3.38 o 
  -8   2   1        0.25        1.70      3.36 o 
  -7   2   1       39.94       50.20      4.08 o 
  -6   2   1        0.18        3.47      1.87 o 
  -5   2   1       86.12       93.08      4.66 o 
  -4   2   1      129.60      121.58      4.94 o 
  -3   2   1      409.69      393.46     10.88 o 
  -2   2   1      979.61     1048.74     25.95 o 
  -1   2   1      513.78      553.39     13.76 o 
   0   2   1     5659.70     5554.80    132.46 o 
   1   2   1      814.19      838.80     20.56 o 
   2   2   1       24.99       16.44      1.38 o 
   3   2   1      709.09      779.97     19.84 o 
   4   2   1       27.36       30.01      4.47 o 
   5   2   1     1335.10     1382.99     51.22 o 
   6   2   1        4.10        4.67      3.69 o 
   7   2   1      267.26      268.15     14.62 o 
   8   2   1       51.41       56.15      7.67 o 
   9   2   1       61.08       46.00      5.29 o 
  -8   3   1        8.40       16.28      4.71 o 
  -7   3   1        6.47        3.54      3.47 o 
  -6   3   1       52.02       40.78      3.50 o 
  -5   3   1      221.19      236.60     18.62 o 
  -4   3   1       73.21       81.37      4.13 o 
  -3   3   1     1066.93     1004.97     25.50 o 
  -2   3   1      587.42      596.79     15.51 o 
  -1   3   1     2335.31     2234.51     54.10 o 
   0   3   1       39.94       38.19      6.69 o 
   1   3   1        7.58        7.46      1.15 o 
   2   3   1      689.31      750.68     18.87 o 
   3   3   1       76.03       85.73      3.51 o 
   4   3   1      709.55      760.10     16.47 o 
   5   3   1        6.18        3.69      2.79 o 
   6   3   1      445.52      437.24     19.79 o 
   7   3   1       58.19       51.84      6.55 o 
   8   3   1      160.24      166.88     12.05 o 
   9   3   1       23.43       23.75      7.56 o 
  -8   4   1       17.27       21.92      5.37 o 
  -7   4   1       10.51        8.25      4.27 o 
  -6   4   1        7.87        3.01      3.12 o 
  -5   4   1      121.82      132.34      5.93 o 
  -4   4   1      341.73      329.69     10.55 o 
  -3   4   1      215.17      222.11      7.31 o 
  -2   4   1      323.48      284.41      8.44 o 
  -1   4   1      665.47      662.85     17.11 o 
   0   4   1     2774.63     2748.86     66.61 o 
   1   4   1       31.14       33.70      3.21 o 
   2   4   1        6.40        8.40      1.45 o 
   3   4   1       28.90       32.58      2.28 o 
   4   4   1       19.01       25.40      1.76 o 
   5   4   1      121.27      114.88     15.06 o 
   6   4   1      137.03      127.58      9.07 o 
   7   4   1       52.98       44.74      6.55 o 
   8   4   1      291.44      273.68     15.88 o 
   9   4   1       35.46       31.65      7.83 o 
  -7   5   1        2.68        1.15      3.83 o 
  -6   5   1       90.52       88.20      7.90 o 
  -5   5   1       71.58       84.17      7.19 o 
  -4   5   1        9.58        9.37      2.40 o 
  -3   5   1       44.64       38.45      3.04 o 
  -2   5   1      102.43       92.62      4.16 o 
  -1   5   1     2241.78     2148.92     52.79 o 
   0   5   1     1067.19     1046.87     26.45 o 
   1   5   1     2117.48     2137.22     52.26 o 
   2   5   1     1884.25     1938.94     47.56 o 
   3   5   1     1619.87     1762.48     43.59 o 
   4   5   1      303.56      300.62      9.37 o 
   5   5   1        0.09        0.47      1.82 o 
   6   5   1      298.07      304.64     15.44 o 
   7   5   1       74.56       75.57      8.18 o 
   8   5   1        1.12        2.94      5.53 o 
   9   5   1      126.27      130.08     11.90 o 
  -7   6   1        7.07       13.07      5.20 o 
  -6   6   1       30.17       29.37      5.53 o 
  -5   6   1       43.36       50.56      6.10 o 
  -4   6   1       59.15       57.57      5.86 o 
  -3   6   1        6.41        4.12      2.38 o 
  -2   6   1      311.71      320.34     10.06 o 
  -1   6   1      527.57      525.35     14.70 o 
   0   6   1      525.86      544.37     14.89 o 
   1   6   1     2831.23     2734.84     66.82 o 
   2   6   1       75.11       66.59      3.51 o 
   3   6   1      582.05      573.41     17.91 o 
   4   6   1       32.77       29.78      2.76 o 
   5   6   1      132.75      133.32      5.76 o 
   6   6   1       10.10       12.25      2.58 o 
   7   6   1      349.46      371.27     18.78 o 
   8   6   1      108.69       97.91     10.24 o 
   9   6   1       11.99       16.50      7.45 o 
  -6   7   1       15.87       14.13      5.09 o 
  -5   7   1       48.27       45.87      6.37 o 
  -4   7   1        4.67       -3.91      3.91 o 
  -3   7   1       73.36       73.67      7.19 o 
  -2   7   1       18.14       23.55      4.60 o 
  -1   7   1       70.22       81.24     10.58 o 
   0   7   1      226.19      234.22     25.57 o 
   1   7   1       12.43       13.94      3.62 o 
   2   7   1      748.31      677.92     18.29 o 
   3   7   1       10.95       13.66      5.50 o 
   4   7   1      262.90      263.65      8.94 o 
   5   7   1        8.70        9.46      2.44 o 
   6   7   1       29.80       30.25      5.11 o 
   7   7   1        3.75        1.33      4.05 o 
   8   7   1       52.71       45.31      7.03 o 
   9   7   1       20.56       16.72      8.32 o 
  -5   8   1        4.39        2.81      5.53 o 
  -4   8   1       74.69       94.85      9.16 o 
  -3   8   1      102.36       86.49      8.29 o 
  -2   8   1       38.38       45.80      6.26 o 
  -1   8   1        5.29        3.65      4.07 o 
   0   8   1      161.03      163.00     14.87 o 
   1   8   1      890.90      899.49     24.00 o 
   2   8   1      146.39      149.00      6.28 o 
   3   8   1      311.65      333.82     10.70 o 
   4   8   1      101.98      107.68      5.36 o 
   5   8   1      157.87      181.26     11.30 o 
   6   8   1       47.88       43.10      6.17 o 
   7   8   1        0.24        2.96      4.14 o 
   8   8   1        2.25        2.76      4.82 o 
  -4   9   1        2.23        8.45      6.13 o 
  -3   9   1      100.54      108.61      9.78 o 
  -2   9   1        6.50       -0.82      4.49 o 
  -1   9   1      165.74      155.12     10.39 o 
   0   9   1       93.61       92.62      8.03 o 
   1   9   1       73.19       78.38      4.86 o 
   2   9   1        2.64        0.73      3.66 o 
   3   9   1      155.32      158.62     16.17 o 
   4   9   1       32.97       35.55      6.23 o 
   5   9   1      456.84      470.22     22.23 o 
   6   9   1       83.43       86.07      8.49 o 
   7   9   1       28.07       18.02      5.55 o 
   8   9   1       14.25       23.40      6.50 o 
  -3  10   1       61.70       65.06      8.51 o 
  -2  10   1       85.48       92.04      9.27 o 
  -1  10   1      209.44      235.18     13.89 o 
   0  10   1        5.80        2.81      4.98 o 
   1  10   1        0.78        4.51      5.13 o 
   2  10   1        2.84       -0.46      2.63 o 
   3  10   1       40.63       46.28      4.37 o 
   4  10   1      222.88      246.59     14.26 o 
   5  10   1       37.32       33.55      6.08 o 
   6  10   1      163.39      172.88     12.58 o 
   7  10   1       37.57       33.62      6.86 o 
  -2  11   1       28.78       21.39      7.14 o 
  -1  11   1        1.25        1.90      5.88 o 
   0  11   1       38.30       35.61      7.08 o 
   1  11   1        7.37        4.16      6.04 o 
   2  11   1       78.38       78.13      8.54 o 
   3  11   1       81.04      100.98      8.80 o 
   4  11   1        8.30        7.92      4.87 o 
   5  11   1       91.55       96.76      9.44 o 
   6  11   1       27.64       28.02      6.55 o 
   0  12   1        6.09        4.45      6.68 o 
   1  12   1       93.62      114.60     10.97 o 
   4  12   1        0.42       -0.71      4.71 o 
   5  12   1       43.65       51.11      7.87 o 
  -4 -11   2       41.65       41.49      7.65 o 
  -3 -11   2      121.06      142.09     11.46 o 
  -2 -11   2       10.84       17.96      5.75 o 
  -1 -11   2       38.34       35.50      6.72 o 
  -6 -10   2       16.48       18.25      6.59 o 
  -5 -10   2        0.88        1.37      4.87 o 
  -4 -10   2      149.86      143.86     11.57 o 
  -3 -10   2        0.40        5.88      4.58 o 
  -2 -10   2      199.68      208.08     13.45 o 
  -1 -10   2       11.74       14.86      5.15 o 
   0 -10   2        9.19       19.93      5.42 o 
   1 -10   2        2.11       -0.49      5.53 o 
   2 -10   2        0.03       -5.66      5.66 o 
  -7  -9   2        4.91        0.33      5.37 o 
  -6  -9   2        6.16        3.01      4.89 o 
  -5  -9   2       12.39       20.30      5.90 o 
  -4  -9   2        0.01        3.72      4.45 o 
  -3  -9   2      244.95      249.57     14.53 o 
  -2  -9   2       26.74       27.78      5.68 o 
  -1  -9   2       92.70      118.87      9.33 o 
   0  -9   2        3.50       -0.71      2.90 o 
   1  -9   2       81.20       89.25      5.86 o 
   2  -9   2        3.55        0.02      5.09 o 
   3  -9   2        1.28        2.21      5.64 o 
   4  -9   2        0.08       -2.52      5.62 o 
  -7  -8   2       85.77       90.08      9.82 o 
  -6  -8   2        1.75        0.86      4.33 o 
  -5  -8   2      217.88      246.28     14.66 o 
  -4  -8   2       88.35       95.14      8.51 o 
  -3  -8   2       97.31      101.69      8.36 o 
  -2  -8   2        0.73        1.13      3.32 o 
  -1  -8   2      278.02      276.63     12.44 o 
   0  -8   2      266.84      313.09     24.22 o 
   1  -8   2       21.68       24.70      3.54 o 
   2  -8   2       64.37       71.04      5.18 o 
   3  -8   2        0.21       -1.66      4.73 o 
   4  -8   2        3.54        7.23      5.51 o 
   5  -8   2        1.57       -3.52      5.64 o 
  -8  -7   2      126.28      117.21     12.56 o 
  -7  -7   2       83.75       89.10     10.39 o 
  -6  -7   2      165.72      155.05     11.65 o 
  -5  -7   2      194.12      196.08     12.32 o 
  -4  -7   2       58.29       63.01      6.70 o 
  -3  -7   2       11.72        5.88      3.32 o 
  -2  -7   2      122.90      136.30      9.09 o 
  -1  -7   2      789.10      839.45     22.54 o 
   0  -7   2      174.02      168.11      6.82 o 
   1  -7   2       68.71       66.34      4.50 o 
   2  -7   2      104.59      122.63      7.45 o 
   3  -7   2        0.88       -1.74      2.65 o 
   4  -7   2       93.53      102.66      6.09 o 
   5  -7   2        2.00        4.36      5.11 o 
   6  -7   2        0.24       -3.47      5.48 o 
  -8  -6   2       34.30       42.13      9.13 o 
  -7  -6   2       11.35       10.17      6.28 o 
  -6  -6   2      123.83      121.97     10.39 o 
  -5  -6   2       34.65       33.46      5.75 o 
  -4  -6   2       39.96       52.92      5.79 o 
  -3  -6   2       47.94       53.54      5.60 o 
  -2  -6   2       40.27       48.56      3.31 o 
  -1  -6   2      724.32      741.86     19.78 o 
   0  -6   2        1.21       -0.86      2.00 o 
   1  -6   2      621.57      645.41     30.32 o 
   2  -6   2        5.45        4.52      2.20 o 
   3  -6   2      490.92      499.95     19.73 o 
   4  -6   2        0.13        1.85      2.59 o 
   5  -6   2       27.63       27.84      3.85 o 
   6  -6   2       13.36       14.93      6.04 o 
  -8  -5   2        5.09       -5.29      6.59 o 
  -7  -5   2      870.72      864.78     36.93 o 
  -6  -5   2       16.72       10.48      5.15 o 
  -5  -5   2      572.65      578.07     17.78 o 
  -4  -5   2      141.26      155.99      6.78 o 
  -3  -5   2      210.91      215.13     15.80 o 
  -2  -5   2      344.51      389.72     17.27 o 
  -1  -5   2        0.10       -0.05      1.63 o 
   0  -5   2      205.99      208.45      7.16 o 
   1  -5   2      436.39      458.17     14.97 o 
   2  -5   2      376.73      346.53     10.80 o 
   3  -5   2       14.18       13.44      2.48 o 
   4  -5   2      252.69      264.57      9.39 o 
   5  -5   2       24.44       29.96      3.55 o 
   6  -5   2        3.15        6.96      3.17 o 
   7  -5   2        1.43        1.11      3.65 o 
  -9  -4   2        1.75       -1.81      7.70 o 
  -8  -4   2       83.76       85.26     10.13 o 
  -7  -4   2       16.12       13.91      6.10 o 
  -6  -4   2      383.56      412.48     19.93 o 
  -5  -4   2       74.81       71.44      4.52 o 
  -4  -4   2     2035.60     2012.85     53.29 o 
  -3  -4   2     2466.69     2505.77     51.42 o 
  -2  -4   2      358.89      412.72     17.54 o 
  -1  -4   2      133.18      130.41      6.56 o 
   0  -4   2      119.38      152.83      5.42 o 
   1  -4   2      173.37      178.89      9.35 o 
   2  -4   2      137.75      122.60      6.67 o 
   3  -4   2      219.02      217.76      7.61 o 
   4  -4   2      240.55      258.97     23.42 o 
   5  -4   2       47.29       53.66      4.17 o 
   6  -4   2       56.83       75.40      4.90 o 
   7  -4   2        2.55        0.62      2.64 o 
  -9  -3   2       17.58        9.75      7.70 o 
  -8  -3   2        7.53        7.28      6.50 o 
  -7  -3   2       25.81       29.55      6.63 o 
  -6  -3   2      104.10      104.30      8.69 o 
  -5  -3   2      605.06      630.70     21.67 o 
  -4  -3   2     1185.20     1146.86     31.00 o 
  -3  -3   2      680.79      676.39     14.62 o 
  -2  -3   2      318.24      301.43      9.41 o 
  -1  -3   2      681.28      719.66     24.50 o 
   0  -3   2      740.21      753.43     19.20 o 
   1  -3   2       39.21       49.42      3.49 o 
   2  -3   2        9.89        5.48      1.59 o 
   3  -3   2      568.86      536.21     21.30 o 
   4  -3   2        0.79       -0.77      3.12 o 
   5  -3   2      732.59      784.30     30.81 o 
   6  -3   2       14.88       17.80      4.07 o 
   7  -3   2       12.49       13.68      3.02 o 
   8  -3   2        0.27        2.15      3.52 o 
  -9  -2   2        1.44        0.49      7.41 o 
  -8  -2   2        1.04       -5.44      5.44 o 
  -7  -2   2        9.66       17.54      5.86 o 
  -6  -2   2       19.05       18.83      3.44 o 
  -5  -2   2      580.41      594.62     17.58 o 
  -4  -2   2      404.56      445.02     13.45 o 
  -3  -2   2      826.06      828.32     22.60 o 
  -2  -2   2      721.06      786.16     21.22 o 
  -1  -2   2     1877.58     1745.26     66.46 o 
   0  -2   2     1149.23     1110.56     27.31 o 
   1  -2   2      133.15      149.52      7.17 o 
   2  -2   2      725.37      757.34     28.15 o 
   3  -2   2       10.50       10.90      2.81 o 
   4  -2   2      701.54      745.67     28.77 o 
   5  -2   2        2.24        0.51      2.45 o 
   6  -2   2       28.53       32.78      4.67 o 
   7  -2   2        9.81        4.05      3.38 o 
   8  -2   2       58.69       45.80      6.10 o 
  -9  -1   2       33.50       25.03      8.34 o 
  -8  -1   2       33.48       34.43      7.39 o 
  -7  -1   2       11.39        9.22      5.22 o 
  -6  -1   2       93.06      103.56      5.70 o 
  -5  -1   2      316.31      398.99     12.65 o 
  -4  -1   2     2154.39     2268.25     59.18 o 
  -3  -1   2        3.34        2.67      1.43 o 
  -2  -1   2     3033.49     3261.12     83.83 o 
  -1  -1   2     2329.06     2472.95     63.61 o 
   0  -1   2     1789.85     1707.27     44.04 o 
   1  -1   2     1066.62      962.71     34.68 o 
   2  -1   2      223.62      246.88     10.48 o 
   3  -1   2      277.14      285.22     12.30 o 
   4  -1   2      392.68      388.70     16.56 o 
   5  -1   2      193.21      202.95     10.53 o 
   6  -1   2      490.26      507.11     21.67 o 
   7  -1   2      117.48      115.84      8.34 o 
   8  -1   2       81.79       85.59      7.54 o 
   9  -1   2        8.20       11.08      4.67 o 
  -8   0   2       65.02       57.28      8.16 o 
  -7   0   2       14.53       12.83      3.71 o 
  -6   0   2        2.24        1.61      2.74 o 
  -5   0   2      174.91      192.49      7.43 o 
  -4   0   2      320.19      384.12     18.40 o 
  -3   0   2      961.50      978.12     26.21 o 
  -2   0   2     1907.14     2119.69     43.14 o 
  -1   0   2    20585.90    21999.02    558.26 o 
   0   0   2     3129.77     3232.23     82.57 o 
   1   0   2     7378.05     7430.84    258.51 o 
   2   0   2     1275.26     1279.67     45.85 o 
   3   0   2       13.79       15.88      2.54 o 
   4   0   2      430.71      387.79     16.30 o 
   5   0   2      158.80      161.47      9.05 o 
   6   0   2       99.88       98.44      6.83 o 
   7   0   2      168.04      154.41      9.31 o 
   8   0   2        0.37       -1.92      3.01 o 
   9   0   2       45.91       41.07      5.77 o 
  -8   1   2       34.18       40.78      5.46 o 
  -7   1   2       10.50       15.72      2.42 o 
  -6   1   2       30.45       28.30      3.51 o 
  -5   1   2       54.41       59.21      3.78 o 
  -4   1   2      117.84      117.46      4.69 o 
  -3   1   2       59.35       56.67      3.72 o 
  -2   1   2       41.31       44.44      2.07 o 
  -1   1   2     1201.92     1296.14     31.35 o 
   0   1   2      122.54      120.29      4.71 o 
   1   1   2     5476.79     5568.19    132.97 o 
   2   1   2      169.06      197.90      5.79 o 
   3   1   2     2457.67     2544.36     63.72 o 
   4   1   2        0.95        0.15      1.67 o 
   5   1   2      405.79      412.37     17.60 o 
   6   1   2      196.16      167.97      9.33 o 
   7   1   2        0.06       -1.99      1.99 o 
   8   1   2      222.54      200.37     11.37 o 
   9   1   2       17.51        6.28      3.67 o 
  -8   2   2        6.87       13.69      4.16 o 
  -7   2   2       62.14       56.31      6.02 o 
  -6   2   2       25.92       17.85      2.57 o 
  -5   2   2      120.80      113.42      9.27 o 
  -4   2   2       63.21       71.19      3.64 o 
  -3   2   2        9.06        6.63      1.45 o 
  -2   2   2      351.93      351.95     13.47 o 
  -1   2   2      309.82      315.62      8.13 o 
   0   2   2     7041.20     6904.21    226.44 o 
   1   2   2      849.56      825.09     20.30 o 
   2   2   2     2185.07     2334.20     56.60 o 
   3   2   2      381.67      431.25     11.64 o 
   4   2   2      372.03      347.59     14.88 o 
   5   2   2      161.92      165.69      9.22 o 
   6   2   2        7.07        3.10      3.69 o 
   7   2   2       66.46       69.95      7.23 o 
   8   2   2      116.01      100.05      7.41 o 
   9   2   2       55.75       46.46      5.60 o 
  -8   3   2       34.51       33.84      5.88 o 
  -7   3   2      106.35      108.74      8.45 o 
  -6   3   2      204.08      225.73     12.03 o 
  -5   3   2      133.93      133.37      5.80 o 
  -4   3   2      338.08      333.21     10.11 o 
  -3   3   2        1.45        3.58      1.53 o 
  -2   3   2        6.77        6.64      1.31 o 
  -1   3   2      629.60      601.86     15.13 o 
   0   3   2      602.49      597.66     14.93 o 
   1   3   2      258.62      268.28     12.80 o 
   2   3   2      341.79      356.87      9.62 o 
   3   3   2      792.02      799.52     20.45 o 
   4   3   2      726.62      792.44     20.65 o 
   5   3   2      158.05      167.81      9.38 o 
   6   3   2        1.87       -0.27      3.14 o 
   7   3   2      117.85      122.52      9.42 o 
   8   3   2       57.49       51.20      7.59 o 
   9   3   2       95.14       59.45      5.93 o 
  -8   4   2        5.73        3.21      4.42 o 
  -7   4   2      112.25      131.90      9.78 o 
  -6   4   2       64.34       59.76      6.35 o 
  -5   4   2      589.09      578.83     23.82 o 
  -4   4   2        1.51        0.76      2.08 o 
  -3   4   2     1096.38     1069.11     27.25 o 
  -2   4   2       17.53       13.99      2.47 o 
  -1   4   2      165.84      189.66     10.23 o 
   0   4   2      650.61      601.50     15.28 o 
   1   4   2       28.76       32.31      4.27 o 
   2   4   2      427.88      432.74     11.59 o 
   3   4   2     2137.78     2264.54     55.39 o 
   4   4   2      877.02      915.98     23.68 o 
   5   4   2      237.74      227.31      7.79 o 
   6   4   2      113.39      115.00      8.43 o 
   7   4   2        1.69        4.03      4.22 o 
   8   4   2        0.28       -1.48      5.06 o 
   9   4   2        0.95        2.52      6.17 o 
  -7   5   2       14.88        9.82      4.69 o 
  -6   5   2       67.32       66.17      7.05 o 
  -5   5   2      106.60      126.54      8.82 o 
  -4   5   2      389.94      407.23     17.89 o 
  -3   5   2      622.98      597.60     16.24 o 
  -2   5   2      111.79      104.22      4.33 o 
  -1   5   2     1019.75     1026.28     26.03 o 
   0   5   2       96.48       91.36      7.48 o 
   1   5   2       28.00       34.15      2.29 o 
   2   5   2     2123.20     2236.57     54.66 o 
   3   5   2       47.71       57.39      5.79 o 
   4   5   2     1287.33     1313.52     36.76 o 
   5   5   2      349.05      374.72     11.52 o 
   6   5   2      556.95      546.09     15.96 o 
   7   5   2       33.83       26.07      5.86 o 
   8   5   2      215.49      204.15     13.42 o 
   9   5   2       19.36       14.88      7.05 o 
  -7   6   2        3.66        7.43      4.93 o 
  -6   6   2       19.47       21.61      5.13 o 
  -5   6   2       82.87       71.81      7.05 o 
  -4   6   2      457.43      462.72     20.32 o 
  -3   6   2       26.11       27.31      4.75 o 
  -2   6   2      602.64      588.12     16.20 o 
  -1   6   2       50.85       55.05      4.63 o 
   0   6   2      794.09      797.03     38.36 o 
   1   6   2       53.31       56.39      6.29 o 
   2   6   2      101.12      118.24      4.78 o 
   3   6   2      415.56      398.12     11.64 o 
   4   6   2      127.57      131.08      5.52 o 
   5   6   2      215.22      239.90     16.63 o 
   6   6   2      330.48      340.51     11.23 o 
   7   6   2      114.65      108.21      8.80 o 
   8   6   2       70.30       69.27      8.76 o 
   9   6   2        9.90       14.93      7.17 o 
  -6   7   2        5.24        2.52      4.42 o 
  -5   7   2       79.70       91.43      8.34 o 
  -4   7   2        0.29       -0.64      3.18 o 
  -3   7   2      143.25      149.52      9.82 o 
  -2   7   2      135.35      140.17      9.09 o 
  -1   7   2     1230.47     1200.78     30.94 o 
   0   7   2       13.80       13.60      3.80 o 
   1   7   2      193.60      201.99     19.04 o 
   2   7   2       46.85       40.64      4.09 o 
   3   7   2       32.21       26.86      2.89 o 
   4   7   2      154.71      169.00      6.59 o 
   5   7   2      280.63      291.46      9.88 o 
   6   7   2      418.92      423.22     13.44 o 
   7   7   2       89.69      106.01      6.10 o 
   8   7   2       36.45       38.33      6.55 o 
   9   7   2       17.18       16.85      7.70 o 
  -5   8   2        8.61        4.95      4.33 o 
  -4   8   2       57.27       58.72      6.90 o 
  -3   8   2        0.29       -3.14      4.31 o 
  -2   8   2      473.84      461.77     20.35 o 
  -1   8   2       12.65       16.45      4.53 o 
   0   8   2      617.96      640.48     17.94 o 
   1   8   2       13.90       13.34      3.33 o 
   2   8   2      209.86      206.30     14.61 o 
   3   8   2        5.46       -0.01      1.96 o 
   4   8   2      109.60      117.12      5.53 o 
   5   8   2        3.80        5.42      2.42 o 
   6   8   2      100.18       99.26      6.38 o 
   7   8   2       28.10       12.92      4.95 o 
   8   8   2      189.37      190.81     13.27 o 
   9   8   2        4.29        6.17      5.57 o 
  -5   9   2        0.21        1.95      4.78 o 
  -4   9   2        0.41        2.54      5.57 o 
  -3   9   2       10.53        2.01      4.98 o 
  -2   9   2      171.59      176.30     11.74 o 
  -1   9   2       68.66       75.48      7.59 o 
   0   9   2      932.36      954.57     36.47 o 
   1   9   2       55.35       74.87      4.91 o 
   2   9   2      123.17      126.78      5.89 o 
   3   9   2      174.00      154.22      6.63 o 
   4   9   2        9.24        4.77      2.52 o 
   5   9   2        8.72        9.54      2.87 o 
   6   9   2        4.86        7.39      4.09 o 
   7   9   2      221.02      226.24     14.42 o 
   8   9   2       18.90       14.51      5.84 o 
  -4  10   2        8.16       11.96      6.61 o 
  -3  10   2        3.90       -3.25      5.64 o 
  -2  10   2        0.14        1.37      5.13 o 
  -1  10   2       62.01       54.82      7.54 o 
   0  10   2        2.74       -4.29      4.29 o 
   1  10   2      232.47      284.67     15.06 o 
   2  10   2       51.66       50.15      4.28 o 
   3  10   2      310.11      312.39     10.95 o 
   4  10   2       47.15       38.15      4.32 o 
   5  10   2       29.85       23.69      5.35 o 
   6  10   2       49.39       40.65      6.63 o 
   7  10   2       35.00       29.06      6.63 o 
  -2  11   2       11.53       12.78      6.61 o 
  -1  11   2        0.05       -3.01      5.48 o 
   0  11   2      191.54      188.76     12.76 o 
   1  11   2        6.59       12.32      5.97 o 
   2  11   2      240.76      224.58     13.45 o 
   3  11   2       11.95       16.19      5.86 o 
   4  11   2      146.69      168.14     11.48 o 
   5  11   2        0.96        4.36      4.47 o 
   6  11   2       29.41       43.70      7.21 o 
   7  11   2        1.02       -0.33      5.22 o 
  -1  12   2       10.69       17.25      7.28 o 
   0  12   2       44.25       49.83      8.49 o 
   1  12   2       26.28       39.41      8.16 o 
   2  12   2       70.60       72.05      8.80 o 
   5  12   2       59.26       72.10      8.47 o 
  -2 -11   3        1.77        0.29      5.02 o 
  -1 -11   3       37.69       56.20      8.05 o 
  -5 -10   3       64.03       69.75      9.27 o 
  -4 -10   3        4.10       -0.27      4.56 o 
  -3 -10   3        5.85        2.37      4.69 o 
  -2 -10   3        3.64        8.09      5.22 o 
  -1 -10   3        4.68        8.78      5.09 o 
   0 -10   3       60.41       68.20      8.14 o 
   1 -10   3       12.05       25.99      6.19 o 
  -6  -9   3      276.95      266.14     17.05 o 
  -5  -9   3        6.20        0.91      4.31 o 
  -4  -9   3      169.06      170.09     12.47 o 
  -3  -9   3        1.13       -2.03      3.72 o 
  -2  -9   3       64.09       56.04      7.25 o 
  -1  -9   3       35.42       48.63      6.61 o 
   0  -9   3       12.34       10.08      4.58 o 
   1  -9   3       28.94       27.56      5.29 o 
   2  -9   3       15.41       20.51      4.24 o 
   3  -9   3       29.25       56.57      8.27 o 
  -7  -8   3       50.74       62.59     10.64 o 
  -6  -8   3       94.84       98.77      9.73 o 
  -5  -8   3      131.65      123.98     10.44 o 
  -4  -8   3      114.32      132.56     10.20 o 
  -3  -8   3       14.68       16.08      4.69 o 
  -2  -8   3       42.29       44.98      6.37 o 
  -1  -8   3      343.89      348.14     17.69 o 
   0  -8   3        3.81       -2.06      3.67 o 
   1  -8   3       22.93       23.74      3.76 o 
   2  -8   3        1.12        2.86      3.13 o 
   3  -8   3      123.94      138.95      7.30 o 
   4  -8   3        0.17        4.07      5.60 o 
  -7  -7   3      114.38      122.59     12.25 o 
  -6  -7   3       74.40       54.78      8.58 o 
  -5  -7   3      165.29      139.55     10.44 o 
  -4  -7   3       52.63       49.76      6.39 o 
  -3  -7   3      105.45       92.04      7.78 o 
  -2  -7   3       86.17       69.75      6.92 o 
  -1  -7   3        0.49        3.21      3.60 o 
   0  -7   3       63.96       72.37      6.97 o 
   1  -7   3        0.17        0.38      3.85 o 
   2  -7   3      127.33      129.40     11.96 o 
   3  -7   3        4.62        3.33      2.91 o 
   4  -7   3       46.03       50.84      4.81 o 
   5  -7   3        5.67        2.85      5.33 o 
  -8  -6   3      101.55       88.42     11.41 o 
  -7  -6   3      105.68      123.71     11.74 o 
  -6  -6   3      281.90      275.76     16.41 o 
  -5  -6   3       21.28       22.67      5.93 o 
  -4  -6   3      527.43      489.48     22.34 o 
  -3  -6   3       10.75        8.85      3.67 o 
  -2  -6   3      780.34      824.51     33.33 o 
  -1  -6   3       10.70       11.42      2.42 o 
   0  -6   3      221.55      230.44     19.57 o 
   1  -6   3       27.09       27.15      3.14 o 
   2  -6   3        5.20        5.88      5.40 o 
   3  -6   3       47.61       51.83      6.83 o 
   4  -6   3       34.89       31.47      3.88 o 
   5  -6   3       47.62       45.63      4.59 o 
   6  -6   3        5.43        8.78      5.79 o 
  -8  -5   3       16.53       17.98      8.25 o 
  -7  -5   3       13.72       30.54      7.41 o 
  -6  -5   3       52.73       54.91      7.81 o 
  -5  -5   3      333.20      327.38     11.74 o 
  -4  -5   3      813.60      795.12     44.56 o 
  -3  -5   3     1796.97     1697.61     62.79 o 
  -2  -5   3      735.28      740.32     29.86 o 
  -1  -5   3      979.19      970.70     25.02 o 
   0  -5   3      310.63      331.10     14.34 o 
   1  -5   3      204.08      194.97     11.50 o 
   2  -5   3       55.23       59.22      3.83 o 
   3  -5   3        7.49        5.44      3.22 o 
   4  -5   3      142.28      133.90      6.37 o 
   5  -5   3       80.94       86.65      7.09 o 
   6  -5   3       13.80       11.65      3.47 o 
   7  -5   3       48.41       45.56      7.74 o 
  -8  -4   3       32.71       35.67      8.54 o 
  -7  -4   3        1.37       -0.46      5.62 o 
  -6  -4   3       25.21       25.57      6.15 o 
  -5  -4   3       35.62       32.60      3.70 o 
  -4  -4   3       49.55       50.17      3.93 o 
  -3  -4   3      296.68      280.91     10.37 o 
  -2  -4   3       48.88       41.54      2.12 o 
  -1  -4   3     1428.09     1378.60     36.23 o 
   0  -4   3      393.83      410.64     11.65 o 
   1  -4   3       76.38       53.61      4.94 o 
   2  -4   3        0.01        0.63      1.71 o 
   3  -4   3      188.44      169.91      6.56 o 
   4  -4   3      166.39      165.11      6.86 o 
   5  -4   3        1.60        3.61      2.58 o 
   6  -4   3       74.83       83.39     17.55 o 
   7  -4   3        5.74        4.83      3.86 o 
  -9  -3   3       43.82       40.56      9.84 o 
  -8  -3   3       24.27       31.58      7.81 o 
  -7  -3   3        5.90        4.03      5.64 o 
  -6  -3   3      175.34      175.41      7.86 o 
  -5  -3   3      198.02      207.70      8.21 o 
  -4  -3   3        6.61        3.59      2.60 o 
  -3  -3   3        4.78        7.35      2.02 o 
  -2  -3   3     1477.94     1400.85     37.42 o 
  -1  -3   3       75.95       74.19      2.62 o 
   0  -3   3      599.16      580.02     15.19 o 
   1  -3   3     1182.40     1162.89     29.22 o 
   2  -3   3      501.05      502.57     20.43 o 
   3  -3   3       32.17       29.13      4.18 o 
   4  -3   3      149.50      167.70      9.33 o 
   5  -3   3        6.79        6.21      3.58 o 
   6  -3   3       63.61       52.83      6.10 o 
   7  -3   3       21.26       23.42      5.33 o 
   8  -3   3       13.94       10.05      2.99 o 
  -9  -2   3       45.76       55.18      9.64 o 
  -8  -2   3       48.90       50.80      8.69 o 
  -7  -2   3      121.08      135.70     10.64 o 
  -6  -2   3      451.29      500.42     16.05 o 
  -5  -2   3      184.77      200.03      7.95 o 
  -4  -2   3      373.65      434.91     13.43 o 
  -3  -2   3      520.31      575.48     19.96 o 
  -2  -2   3       40.55       44.52      2.81 o 
  -1  -2   3     1134.79     1006.54     39.48 o 
   0  -2   3       57.29       57.13      2.52 o 
   1  -2   3      902.80      892.23     33.06 o 
   2  -2   3      165.09      192.38      9.22 o 
   3  -2   3     1045.36     1057.25     39.28 o 
   4  -2   3      272.60      281.84     13.38 o 
   5  -2   3      247.07      245.35     12.45 o 
   6  -2   3      121.07      124.78      8.60 o 
   7  -2   3       27.20       20.04      4.64 o 
   8  -2   3       21.89       11.88      4.93 o 
  -8  -1   3        9.31        1.90      6.13 o 
  -7  -1   3      267.66      275.98     15.37 o 
  -6  -1   3        0.73        0.22      2.92 o 
  -5  -1   3      171.73      171.11      9.07 o 
  -4  -1   3      204.15      243.34      8.46 o 
  -3  -1   3       46.28       65.38      3.48 o 
  -2  -1   3      324.82      359.61     10.68 o 
  -1  -1   3      620.41      659.62     17.98 o 
   0  -1   3     1561.33     1522.40     39.63 o 
   1  -1   3     1786.21     1764.75     62.81 o 
   2  -1   3     2826.93     2685.46     94.99 o 
   3  -1   3     2222.75     2278.00     81.34 o 
   4  -1   3      168.63      188.98      9.91 o 
   5  -1   3      399.37      423.98     18.42 o 
   6  -1   3      105.86       99.74      7.45 o 
   7  -1   3       22.32       20.32      4.47 o 
   8  -1   3       26.19       20.85      4.67 o 
   9  -1   3        0.19        0.18      4.11 o 
  -7   0   3      100.72       95.23      5.97 o 
  -6   0   3      261.15      271.65      7.95 o 
  -5   0   3      467.36      505.60     12.17 o 
  -4   0   3     1056.29     1084.54     23.17 o 
  -3   0   3       46.73       40.44      2.01 o 
  -2   0   3      130.40      146.48      3.86 o 
  -1   0   3     4808.73     5011.51    128.08 o 
   0   0   3     6344.89     6369.75    162.25 o 
   1   0   3       19.28       19.06      1.91 o 
   2   0   3     4804.87     4907.18    171.77 o 
   3   0   3       92.12       91.60      5.64 o 
   4   0   3     2497.35     2546.71     91.07 o 
   5   0   3        3.87       -0.55      2.19 o 
   6   0   3      244.30      259.44     13.07 o 
   7   0   3       26.00       17.12      4.09 o 
   8   0   3       20.95       27.20      4.93 o 
   9   0   3       43.14       28.35      5.35 o 
  -7   1   3       33.09       35.71      3.63 o 
  -6   1   3      162.42      169.53      5.99 o 
  -5   1   3      302.01      316.65      9.99 o 
  -4   1   3      469.17      479.23     13.95 o 
  -3   1   3      257.79      271.65      7.93 o 
  -2   1   3      312.68      323.58      7.40 o 
  -1   1   3     2111.27     2292.93     46.53 o 
   0   1   3     6563.78     6412.76    128.92 o 
   1   1   3       41.42       36.57      1.46 o 
   2   1   3      982.91     1017.44     25.28 o 
   3   1   3        3.79        2.08      1.73 o 
   4   1   3      353.02      421.90     17.56 o 
   5   1   3     1138.83     1129.95     42.33 o 
   6   1   3       74.74       81.52      6.30 o 
   7   1   3       45.85       48.52      5.33 o 
   8   1   3      110.49       96.87      7.78 o 
   9   1   3        1.07        1.70      3.47 o 
  -8   2   3       32.76       24.46      5.66 o 
  -7   2   3        0.21       -2.74      2.74 o 
  -6   2   3       37.30       38.13      5.40 o 
  -5   2   3      697.73      724.26     24.87 o 
  -4   2   3       39.34       41.48      2.90 o 
  -3   2   3      660.53      592.52     15.52 o 
  -2   2   3      113.24      115.84      3.88 o 
  -1   2   3     1121.53     1200.23     29.13 o 
   0   2   3     2106.57     1991.41     47.91 o 
   1   2   3      286.77      267.51      5.99 o 
   2   2   3     1555.34     1640.00     40.13 o 
   3   2   3      247.75      265.21      7.91 o 
   4   2   3     3355.53     3548.16    125.66 o 
   5   2   3      329.26      329.90     10.59 o 
   6   2   3       92.73       75.61      5.88 o 
   7   2   3      203.16      186.65     10.55 o 
   8   2   3       12.51       10.06      3.56 o 
   9   2   3       20.66       13.31      3.94 o 
  -8   3   3        7.42        7.67      4.38 o 
  -7   3   3       61.50       59.73      6.39 o 
  -6   3   3      377.73      399.18     17.91 o 
  -5   3   3        5.22       12.98      4.07 o 
  -4   3   3      578.68      536.85     14.76 o 
  -3   3   3      206.29      242.00      7.38 o 
  -2   3   3     2093.32     2082.20     50.63 o 
  -1   3   3      715.79      727.16     25.63 o 
   0   3   3      568.99      563.50     20.04 o 
   1   3   3     3482.09     3535.97     84.88 o 
   2   3   3      210.15      195.40      5.98 o 
   3   3   3      204.27      224.55     15.01 o 
   4   3   3      532.06      546.00     14.94 o 
   5   3   3       67.10       64.98      5.68 o 
   6   3   3      227.65      224.63     12.32 o 
   7   3   3       55.58       51.99      6.63 o 
   8   3   3       47.05       56.44      5.77 o 
   9   3   3        4.01        5.86      3.45 o 
  -7   4   3        0.38       -2.39      3.56 o 
  -6   4   3       82.70       63.41      6.48 o 
  -5   4   3       48.51       47.53      5.31 o 
  -4   4   3       58.75       53.48      5.48 o 
  -3   4   3      284.40      251.26      7.79 o 
  -2   4   3     4491.53     4475.36    107.55 o 
  -1   4   3      837.02      739.39     26.54 o 
   0   4   3      589.19      529.16     13.52 o 
   1   4   3       57.68       63.65      3.51 o 
   2   4   3       40.01       50.66      2.73 o 
   3   4   3      178.63      180.23      6.01 o 
   4   4   3        3.50        2.80      1.65 o 
   5   4   3      307.70      303.15      9.68 o 
   6   4   3        8.75        5.62      2.94 o 
   7   4   3      582.76      563.19     25.06 o 
   8   4   3       28.11       24.30      6.44 o 
   9   4   3      175.32      142.68     26.42 o 
  -7   5   3       20.75       14.53      4.98 o 
  -6   5   3       31.03       28.11      5.15 o 
  -5   5   3        5.05        5.82      3.38 o 
  -4   5   3      151.45      160.69      9.69 o 
  -3   5   3      692.00      728.86     27.95 o 
  -2   5   3      194.47      216.18      6.83 o 
  -1   5   3     1469.21     1366.10     38.81 o 
   0   5   3      207.14      196.66      7.98 o 
   1   5   3     2856.91     2932.66     71.07 o 
   2   5   3     1017.18     1095.01     27.48 o 
   3   5   3     1083.16     1134.95     28.67 o 
   4   5   3      164.33      164.67      6.17 o 
   5   5   3      196.88      185.34      6.92 o 
   6   5   3      276.40      301.49     15.92 o 
   7   5   3      200.98      187.03     11.35 o 
   8   5   3      116.57      100.71      9.64 o 
   9   5   3       24.53       31.63      7.81 o 
  -7   6   3       18.95       19.84      5.79 o 
  -6   6   3        4.45        4.71      4.25 o 
  -5   6   3       74.47       57.83      6.59 o 
  -4   6   3      112.53      114.47      8.32 o 
  -3   6   3        0.78       -1.15      3.58 o 
  -2   6   3      250.96      263.46     12.76 o 
  -1   6   3      114.71      123.72      7.63 o 
   0   6   3     2457.67     2274.47     55.85 o 
   1   6   3      144.19      154.29      6.66 o 
   2   6   3      579.19      531.32     22.60 o 
   3   6   3      531.47      559.26     21.47 o 
   4   6   3      406.42      416.40     17.02 o 
   5   6   3      276.96      260.42      8.94 o 
   6   6   3      197.66      209.47      8.04 o 
   7   6   3       51.73       52.68      6.21 o 
   8   6   3       78.17       73.14      7.76 o 
   9   6   3       21.59       15.68      7.19 o 
  -6   7   3       26.39       29.59      6.26 o 
  -5   7   3       34.48       26.10      5.40 o 
  -4   7   3       23.24       20.17      4.45 o 
  -3   7   3        1.88        0.44      3.23 o 
  -2   7   3       12.01       12.72      3.83 o 
  -1   7   3      439.29      421.37     17.89 o 
   0   7   3      753.11      725.42     19.26 o 
   1   7   3      826.21      781.64     20.62 o 
   2   7   3      436.41      438.11     12.67 o 
   3   7   3      744.30      697.29     18.84 o 
   4   7   3      228.04      218.38      7.84 o 
   5   7   3       21.62       15.57      2.63 o 
   6   7   3       84.01       72.59      6.04 o 
   7   7   3      151.70      156.10      7.41 o 
   8   7   3       47.87       40.74      6.55 o 
   9   7   3      113.40      107.19     10.15 o 
  -5   8   3       54.78       47.17      6.90 o 
  -4   8   3       22.81       27.67      5.55 o 
  -3   8   3       35.18       26.34      4.89 o 
  -2   8   3        2.17        0.07      4.14 o 
  -1   8   3      525.81      527.85     22.20 o 
   0   8   3      206.96      180.33     10.24 o 
   1   8   3      485.66      484.80     27.09 o 
   2   8   3       64.49       62.98      3.99 o 
   3   8   3      444.76      418.29     37.51 o 
   4   8   3      135.91      133.05      5.94 o 
   5   8   3      249.85      235.81      8.79 o 
   6   8   3        1.14        2.05      3.69 o 
   7   8   3      143.52      138.52      7.21 o 
   8   8   3      120.28      113.63     10.11 o 
   9   8   3       47.69       34.70      6.99 o 
  -5   9   3       36.78       41.89      7.12 o 
  -4   9   3       24.37       19.79      5.46 o 
  -3   9   3       45.48       24.00      6.28 o 
  -2   9   3       73.11       74.62      7.78 o 
  -1   9   3       23.48       25.06      5.46 o 
   0   9   3      199.26      222.50     12.38 o 
   1   9   3       92.88       86.91      7.76 o 
   2   9   3      213.95      219.26      8.19 o 
   3   9   3       25.31       14.59      2.78 o 
   4   9   3      808.54      783.78     57.94 o 
   5   9   3       15.04        7.26      5.15 o 
   6   9   3      335.89      334.78     12.01 o 
   7   9   3       18.39       21.14      5.57 o 
   8   9   3        0.58        6.59      4.73 o 
  -4  10   3       57.15       51.22      8.87 o 
  -3  10   3       10.36       10.24      6.17 o 
  -2  10   3      117.62      113.41      9.97 o 
  -1  10   3       11.62       20.10      5.79 o 
   0  10   3        0.45        1.39      4.64 o 
   1  10   3      219.02      223.48     13.07 o 
   2  10   3       17.53        9.80      4.84 o 
   3  10   3      127.27      127.16      6.33 o 
   4  10   3       14.36       18.26      3.46 o 
   5  10   3      234.75      251.20      9.91 o 
   6  10   3       47.25       42.90      6.50 o 
   7  10   3      205.81      215.38     14.31 o 
   8  10   3        0.81       -0.58      5.18 o 
  -3  11   3       27.90       21.10      7.34 o 
  -2  11   3       31.73       31.69      7.56 o 
  -1  11   3       36.60       47.06      7.83 o 
   0  11   3       63.48       56.77      7.90 o 
   1  11   3        2.46        4.62      5.71 o 
   2  11   3        8.05        4.31      5.18 o 
   3  11   3       43.19       42.17      6.77 o 
   4  11   3       59.69       65.33      5.31 o 
   5  11   3      351.70      332.32     22.02 o 
   6  11   3      135.53      148.51     11.32 o 
   7  11   3       78.59       76.08      9.11 o 
  -1  12   3       21.98       31.71      7.98 o 
   0  12   3        5.69        1.86      6.41 o 
   1  12   3        2.97        2.65      6.24 o 
   2  12   3       27.60       30.08      7.12 o 
   3  12   3        1.03       -3.21      5.71 o 
   4  12   3      206.24      202.22     13.36 o 
   6  12   3      117.05      122.17     10.84 o 
   2  13   3        0.31       -5.22      6.52 o 
   3  13   3        5.66        9.69      6.86 o 
  -4 -10   4       27.26       40.40      7.90 o 
  -3 -10   4       74.86       72.65      9.05 o 
  -2 -10   4        9.21       -1.75      4.67 o 
  -1 -10   4       14.55       19.88      6.13 o 
   0 -10   4        5.87        9.29      5.40 o 
   1 -10   4        1.54        5.33      5.35 o 
  -5  -9   4       82.94       89.52      9.93 o 
  -4  -9   4       13.44        7.23      5.11 o 
  -3  -9   4       35.46       44.10      7.03 o 
  -2  -9   4       70.27       70.86      8.25 o 
  -1  -9   4       11.06       18.98      5.57 o 
   0  -9   4       53.20       29.48      6.28 o 
   1  -9   4        4.72       12.10      4.91 o 
   2  -9   4        0.15       -2.32      4.53 o 
   3  -9   4        0.17        4.29      6.28 o 
  -6  -8   4        4.33        7.59      7.83 o 
  -5  -8   4        9.68       13.36      5.40 o 
  -4  -8   4       19.19       12.87      4.89 o 
  -3  -8   4        0.13        2.63      3.91 o 
  -2  -8   4      112.64      106.66      9.16 o 
  -1  -8   4        1.44        1.37      4.27 o 
   0  -8   4       89.67       81.03      8.03 o 
   1  -8   4        3.15       -3.14      3.78 o 
   2  -8   4       26.84       35.42      4.57 o 
   3  -8   4        1.33        0.69      3.38 o 
   4  -8   4        0.07       -0.65      3.52 o 
  -7  -7   4        9.34        6.52      7.92 o 
  -6  -7   4       62.51       74.26     10.13 o 
  -5  -7   4       14.87       13.47      6.44 o 
  -4  -7   4        4.10        2.79      3.89 o 
  -3  -7   4      187.36      150.76     10.59 o 
  -2  -7   4        0.10        1.15      3.67 o 
  -1  -7   4      381.66      436.87     20.57 o 
   0  -7   4        6.53       -3.05      3.54 o 
   1  -7   4      188.44      213.09      8.55 o 
   2  -7   4       24.55       27.38      7.31 o 
   3  -7   4        9.38        9.55      3.74 o 
   4  -7   4        6.21        5.34      5.61 o 
   5  -7   4        0.11        1.31      3.72 o 
  -7  -6   4       23.58       12.47      7.65 o 
  -6  -6   4        1.15        3.23      5.90 o 
  -5  -6   4       15.29       14.60      4.40 o 
  -4  -6   4      123.39       96.16      8.98 o 
  -3  -6   4      361.48      302.23     15.64 o 
  -2  -6   4      137.83      153.11     10.11 o 
  -1  -6   4      177.83      172.26     10.66 o 
   0  -6   4      381.43      409.94     12.65 o 
   1  -6   4      322.12      326.39     13.66 o 
   2  -6   4      145.90      154.32      6.80 o 
   3  -6   4      114.75      118.42     10.55 o 
   4  -6   4       29.44       31.71      4.09 o 
   5  -6   4       29.31       31.34      4.30 o 
   6  -6   4        2.40        1.80      3.54 o 
  -8  -5   4      140.73      129.64     13.18 o 
  -7  -5   4      146.24      159.70     13.18 o 
  -6  -5   4      298.68      314.55     17.83 o 
  -5  -5   4       10.17       15.02      5.06 o 
  -4  -5   4        0.80       -2.61      3.02 o 
  -3  -5   4       78.63       80.20      5.20 o 
  -2  -5   4       21.90       21.08      4.14 o 
  -1  -5   4      129.14      106.13      7.63 o 
   0  -5   4      836.75      844.30     30.62 o 
   1  -5   4        1.77        1.20      2.03 o 
   2  -5   4      531.76      531.47     15.62 o 
   3  -5   4       13.32        8.21      2.72 o 
   4  -5   4      174.90      178.43      7.67 o 
   5  -5   4        7.79        5.57      3.06 o 
   6  -5   4        0.67        2.13      3.11 o 
  -8  -4   4       26.68       30.85      8.93 o 
  -7  -4   4       53.54       54.80      8.65 o 
  -6  -4   4       65.07       61.41      8.03 o 
  -5  -4   4      235.88      226.98     19.15 o 
  -4  -4   4      260.99      256.10      9.69 o 
  -3  -4   4       14.25       13.29      2.95 o 
  -2  -4   4      577.25      561.70     19.31 o 
  -1  -4   4      169.91      165.37     14.95 o 
   0  -4   4       82.88       99.24      5.67 o 
   1  -4   4      545.52      527.49     14.75 o 
   2  -4   4       66.03       58.50      5.08 o 
   3  -4   4      557.70      535.21     15.56 o 
   4  -4   4        2.64        3.59      3.28 o 
   5  -4   4       33.48       42.96      4.07 o 
   6  -4   4        0.99        7.26      3.16 o 
   7  -4   4        4.43       15.15      5.12 o 
  -8  -3   4        9.59        9.95      7.65 o 
  -7  -3   4      100.33      109.87     10.48 o 
  -6  -3   4       89.86       76.66      5.48 o 
  -5  -3   4      298.13      287.89     10.54 o 
  -4  -3   4       34.70       31.35      3.41 o 
  -3  -3   4      764.58      760.36     21.67 o 
  -2  -3   4        5.48        5.91      2.13 o 
  -1  -3   4       10.75        7.73      1.36 o 
   0  -3   4        3.16        4.73      1.46 o 
   1  -3   4        1.10       -0.15      2.76 o 
   2  -3   4      374.01      335.14     15.17 o 
   3  -3   4       32.66       22.47      3.96 o 
   4  -3   4      349.34      388.68     17.56 o 
   5  -3   4      265.55      287.48     14.51 o 
   6  -3   4        4.27        5.31      4.00 o 
   7  -3   4       24.43       28.46      5.75 o 
   8  -3   4        1.18       -1.10      3.57 o 
  -8  -2   4       40.17       41.29      8.78 o 
  -7  -2   4        0.50       -2.94      5.60 o 
  -6  -2   4      132.58      129.74      8.09 o 
  -5  -2   4       49.75       51.76      4.35 o 
  -4  -2   4      760.11      764.61     21.85 o 
  -3  -2   4      129.79      136.19      5.74 o 
  -2  -2   4      167.04      131.43      5.41 o 
  -1  -2   4      162.72      176.20     14.47 o 
   0  -2   4       79.17       70.59      8.66 o 
   1  -2   4      398.57      362.58     15.46 o 
   2  -2   4      639.68      596.65     23.35 o 
   3  -2   4      667.98      679.03     26.65 o 
   4  -2   4      653.17      648.74     26.23 o 
   5  -2   4       67.30       70.13      6.35 o 
   6  -2   4       44.21       47.97      5.84 o 
   7  -2   4       30.17       26.23      5.35 o 
   8  -2   4       27.66       32.35      6.10 o 
  -8  -1   4        4.19        0.31      6.88 o 
  -7  -1   4        0.63        3.41      3.22 o 
  -6  -1   4        6.92        4.12      3.39 o 
  -5  -1   4      678.17      731.28     21.60 o 
  -4  -1   4      353.82      356.68     11.58 o 
  -3  -1   4      527.39      513.21     33.00 o 
  -2  -1   4        8.84        6.59      1.77 o 
  -1  -1   4      457.80      441.57     12.76 o 
   0  -1   4       60.63       64.34      3.25 o 
   1  -1   4      115.90      123.60      6.66 o 
   2  -1   4      105.66      110.02      6.41 o 
   3  -1   4     1438.29     1411.28     51.64 o 
   4  -1   4        0.27       -2.54      2.54 o 
   5  -1   4      801.77      855.67     33.42 o 
   6  -1   4       14.65       13.16      3.85 o 
   7  -1   4      175.89      169.80     10.84 o 
   8  -1   4        0.33        2.30      4.11 o 
  -7   0   4       26.90       22.08      3.98 o 
  -6   0   4       61.88       69.16      8.35 o 
  -5   0   4      169.94      181.92     12.71 o 
  -4   0   4        1.62        1.33      1.44 o 
  -3   0   4      760.46      741.46     16.03 o 
  -2   0   4      142.97      165.14      7.21 o 
  -1   0   4     8237.34     8319.44    211.96 o 
   0   0   4      738.26      761.84     16.06 o 
   1   0   4     1211.10     1150.62     30.36 o 
   2   0   4      197.67      190.19      8.80 o 
   3   0   4       88.38       77.56      5.37 o 
   4   0   4      363.39      415.86     17.78 o 
   5   0   4       18.57       21.16      3.69 o 
   6   0   4      238.10      224.69     12.14 o 
   7   0   4       38.56       34.19      5.15 o 
   8   0   4      127.69      121.28      9.29 o 
   9   0   4       23.14       26.21      5.57 o 
  -7   1   4       59.08       64.44      7.41 o 
  -6   1   4       18.76       17.54      3.48 o 
  -5   1   4       86.77       92.31      4.01 o 
  -4   1   4      397.35      404.67      9.84 o 
  -3   1   4      415.62      447.53     12.06 o 
  -2   1   4      756.11      659.13     14.17 o 
  -1   1   4       13.41       16.19      1.29 o 
   0   1   4       30.75       32.47      3.38 o 
   1   1   4      232.99      225.72      5.42 o 
   2   1   4     2024.44     1947.12     47.59 o 
   3   1   4     1161.60     1258.15     45.93 o 
   4   1   4      152.86      173.72      9.22 o 
   5   1   4      329.32      307.83     14.26 o 
   6   1   4       64.46       66.66      5.90 o 
   7   1   4      159.07      146.56      9.51 o 
   8   1   4       69.57       74.02      7.21 o 
   9   1   4       20.60       23.44      5.15 o 
  -8   2   4       33.94       38.53      6.59 o 
  -7   2   4       68.43       67.47      7.74 o 
  -6   2   4       93.23       93.75      5.58 o 
  -5   2   4       19.90       19.56      2.86 o 
  -4   2   4        6.60        3.30      1.88 o 
  -3   2   4       44.13       32.40      3.10 o 
  -2   2   4       25.21       22.76      1.72 o 
  -1   2   4     2784.58     2753.98     55.98 o 
   0   2   4     1959.67     1874.74     38.29 o 
   1   2   4      175.38      177.88      4.42 o 
   2   2   4       79.92       76.69      2.60 o 
   3   2   4        8.55        8.98      1.61 o 
   4   2   4       73.01       69.77      5.26 o 
   5   2   4       22.33       18.93      3.23 o 
   6   2   4       16.20       11.81      3.14 o 
   7   2   4       89.73       76.52      6.61 o 
   8   2   4        2.93        5.88      3.38 o 
   9   2   4       42.57       37.95      5.60 o 
  -8   3   4        0.79       -0.53      4.56 o 
  -7   3   4      165.75      184.58     11.12 o 
  -6   3   4       71.36       55.78      5.62 o 
  -5   3   4      457.61      428.18     18.27 o 
  -4   3   4        6.39        6.17      3.07 o 
  -3   3   4       99.26      107.63      5.94 o 
  -2   3   4      351.19      355.38     14.42 o 
  -1   3   4     2329.94     2286.08     76.54 o 
   0   3   4      141.77      135.77      6.37 o 
   1   3   4      296.73      280.25      6.44 o 
   2   3   4      122.00      117.75      3.33 o 
   3   3   4      555.09      556.16     12.18 o 
   4   3   4       15.55       14.93      2.08 o 
   5   3   4      123.63      129.46      8.40 o 
   6   3   4       81.15       81.34      6.28 o 
   7   3   4        5.01        0.73      2.74 o 
   8   3   4      245.71      210.21     11.94 o 
   9   3   4        2.69        2.74      3.36 o 
  -7   4   4       60.96       56.81      6.72 o 
  -6   4   4      153.23      128.58      9.07 o 
  -5   4   4      344.41      378.57     17.01 o 
  -4   4   4      209.28      204.19     10.73 o 
  -3   4   4      329.69      332.15     14.42 o 
  -2   4   4        4.08       10.11      2.81 o 
  -1   4   4       19.21       17.80      2.88 o 
   0   4   4      735.16      660.30     23.77 o 
   1   4   4      116.56      117.79      4.02 o 
   2   4   4      943.02      856.63     18.02 o 
   3   4   4      180.17      167.68      9.40 o 
   4   4   4     3098.05     3154.85     77.00 o 
   5   4   4       39.53       36.11      2.98 o 
   6   4   4       13.08       12.30      3.36 o 
   7   4   4        0.82       -2.08      2.79 o 
   8   4   4        9.92        4.38      3.23 o 
   9   4   4        6.29        5.42      3.49 o 
  -7   5   4        0.33       -3.54      3.94 o 
  -6   5   4      182.91      201.16     12.23 o 
  -5   5   4        4.81        1.46      3.32 o 
  -4   5   4      471.05      464.71     19.90 o 
  -3   5   4        5.25       12.58      3.83 o 
  -2   5   4      181.73      182.21      9.40 o 
  -1   5   4      698.48      683.04     25.23 o 
   0   5   4       54.05       65.55      4.87 o 
   1   5   4      590.40      523.30     13.70 o 
   2   5   4     1325.32     1338.96     33.39 o 
   3   5   4     4789.23     4859.44    117.27 o 
   4   5   4     1165.47     1191.71     30.52 o 
   5   5   4     1281.64     1246.89     32.07 o 
   6   5   4        0.85       -1.06      1.82 o 
   7   5   4      136.08      143.66      9.86 o 
   8   5   4       67.53       71.08      7.52 o 
   9   5   4        1.71        4.62      2.86 o 
  -6   6   4        3.89        2.68      4.07 o 
  -5   6   4      177.02      177.68     11.21 o 
  -4   6   4        3.11        0.33      3.18 o 
  -3   6   4      255.15      264.55     13.34 o 
  -2   6   4      239.36      244.53     12.14 o 
  -1   6   4      160.86      158.26      8.74 o 
   0   6   4      410.98      415.58     11.43 o 
   1   6   4      149.87      124.84      4.71 o 
   2   6   4     1727.65     1700.77     42.27 o 
   3   6   4     1376.14     1265.92     32.02 o 
   4   6   4      693.28      696.21     18.89 o 
   5   6   4      505.07      489.42     14.47 o 
   6   6   4        2.10        0.69      2.13 o 
   7   6   4      341.50      362.28     12.25 o 
   8   6   4        1.14        7.83      4.27 o 
   9   6   4       64.62       65.66      8.07 o 
  -6   7   4       25.15       30.25      6.30 o 
  -5   7   4        4.04        6.92      4.33 o 
  -4   7   4       52.21       56.13      6.46 o 
  -3   7   4       60.43       61.17      6.19 o 
  -2   7   4      135.74      118.98      8.12 o 
  -1   7   4      212.71      213.52     11.23 o 
   0   7   4       32.42       26.56      4.05 o 
   1   7   4        0.96       -1.71      1.71 o 
   2   7   4      150.08      140.84      5.57 o 
   3   7   4      105.16       93.68      4.57 o 
   4   7   4      672.35      642.40     18.07 o 
   5   7   4      186.34      182.05      7.28 o 
   6   7   4     1050.60     1028.63     27.65 o 
   7   7   4       20.59       18.43      3.47 o 
   8   7   4      174.14      173.74     11.88 o 
   9   7   4       10.87       12.67      5.73 o 
  -5   8   4        7.99        8.03      5.04 o 
  -4   8   4      158.90      154.30     10.70 o 
  -3   8   4       32.82       31.69      5.20 o 
  -2   8   4      154.31      153.84      9.69 o 
  -1   8   4      559.26      510.54     21.67 o 
   0   8   4        1.60       -1.39      3.07 o 
   1   8   4      129.50      130.53      8.54 o 
   2   8   4        7.64        6.08      2.45 o 
   3   8   4      113.15      105.15      5.14 o 
   4   8   4       48.03       46.89      6.50 o 
   5   8   4      369.73      410.24     13.03 o 
   6   8   4       62.52       61.62      4.69 o 
   7   8   4      250.41      270.60     10.57 o 
   8   8   4       16.48       13.07      3.74 o 
   9   8   4       41.42       36.98      6.92 o 
  -5   9   4        7.24       12.78      5.51 o 
  -4   9   4        0.59        0.77      4.25 o 
  -3   9   4       40.22       67.83      7.41 o 
  -2   9   4        2.40        5.97      4.75 o 
  -1   9   4      554.59      526.17     22.89 o 
   0   9   4      427.12      456.60     20.24 o 
   1   9   4      520.44      502.31     21.61 o 
   2   9   4        0.33        1.26      3.69 o 
   3   9   4       32.11       34.21      3.61 o 
   4   9   4        2.58        6.66      2.52 o 
   5   9   4       36.93       40.13     10.25 o 
   6   9   4      212.26      232.95      9.48 o 
   7   9   4      113.46      107.44      6.68 o 
   8   9   4       76.48       80.57      8.78 o 
  -4  10   4        1.97        4.49      5.24 o 
  -3  10   4        8.11        7.56      4.87 o 
  -2  10   4       65.52       69.35      8.45 o 
  -1  10   4      215.80      214.50     13.11 o 
   0  10   4      153.94      163.34     11.15 o 
   1  10   4       10.30       14.91      5.31 o 
   2  10   4       73.54       57.46      6.75 o 
   3  10   4       60.55       63.54      6.90 o 
   4  10   4        1.66       -0.92      2.53 o 
   5  10   4      231.34      234.97     11.06 o 
   6  10   4       89.51       92.89      7.38 o 
   7  10   4       52.68       52.97      9.47 o 
   8  10   4      249.65      266.43     16.70 o 
  -3  11   4       13.45        6.72      6.97 o 
  -2  11   4       30.54       28.15      7.34 o 
  -1  11   4       23.37       35.30      7.19 o 
   0  11   4      114.87      116.57     10.17 o 
   1  11   4       28.26       50.16      7.65 o 
   2  11   4       56.11       60.07      7.45 o 
   3  11   4       65.29       60.04      7.45 o 
   4  11   4      162.54      153.35     11.04 o 
   5  11   4        0.20       -0.76      3.18 o 
   6  11   4        3.64       -2.54      4.96 o 
   7  11   4       34.38       21.08      6.26 o 
  -1  12   4       59.19       48.92      8.47 o 
   0  12   4        0.55       -5.75      5.75 o 
   1  12   4      111.63      122.94     11.10 o 
   2  12   4        0.75        0.58      5.55 o 
   3  12   4      244.66      247.03     14.73 o 
   4  12   4        0.40       -2.19      5.44 o 
   5  12   4        3.77       -2.21      5.90 o 
   6  12   4       11.02       22.27      6.10 o 
   1  13   4       27.69       32.53      8.29 o 
   2  13   4      151.17      164.32     13.05 o 
   3  13   4       21.59       15.28      7.12 o 
   4  13   4       68.67       88.33     10.20 o 
  -4  -9   5        2.31       -0.02      4.95 o 
  -3  -9   5        5.70        7.76      5.24 o 
  -2  -9   5       25.35       33.22      6.70 o 
  -1  -9   5       23.49       35.58      6.77 o 
   0  -9   5        0.48       -2.79      4.51 o 
   1  -9   5       29.73       40.18      6.94 o 
   2  -9   5        0.17       -0.51      5.06 o 
  -6  -8   5        0.88       -0.97      8.34 o 
  -5  -8   5      112.39      103.06     11.43 o 
  -4  -8   5        0.01       -0.24      4.14 o 
  -3  -8   5       81.12       67.25      7.98 o 
  -2  -8   5       25.72       17.91      5.57 o 
  -1  -8   5        1.18       -1.44      4.07 o 
   0  -8   5       44.89       49.34      6.92 o 
   1  -8   5        9.06        3.52      4.67 o 
   2  -8   5       73.56       73.60      8.49 o 
   3  -8   5        5.68        8.08      5.93 o 
  -6  -7   5      112.44      104.72     11.90 o 
  -5  -7   5        4.10       -1.57      6.33 o 
  -4  -7   5       34.31       35.56      7.48 o 
  -3  -7   5        9.51       12.58      4.89 o 
  -2  -7   5       57.81       50.14      6.72 o 
  -1  -7   5       59.26       61.59      7.03 o 
   0  -7   5       11.50       10.31      4.42 o 
   1  -7   5       82.47       99.28      9.13 o 
   2  -7   5       40.12       41.23      4.59 o 
   3  -7   5       21.82       24.93      4.11 o 
   4  -7   5       36.01       41.40      4.97 o 
  -7  -6   5       80.27       59.11     10.59 o 
  -6  -6   5       52.10       56.06      9.20 o 
  -5  -6   5       90.06       92.02      6.37 o 
  -4  -6   5       84.73       74.18      8.45 o 
  -3  -6   5       80.63       86.03      8.74 o 
  -2  -6   5       22.34       35.36      5.57 o 
  -1  -6   5      172.15      166.35     10.86 o 
   0  -6   5       78.70       96.67      8.27 o 
   1  -6   5      164.80      170.64     11.26 o 
   2  -6   5        2.41        1.53      3.03 o 
   3  -6   5      199.91      186.56     12.41 o 
   4  -6   5        2.33       -2.39      2.97 o 
   5  -6   5       23.33       25.66      5.36 o 
  -7  -5   5       17.80       13.14      7.96 o 
  -6  -5   5        2.74       10.37      6.63 o 
  -5  -5   5      238.11      228.99      9.85 o 
  -4  -5   5       63.37       72.05      5.38 o 
  -3  -5   5      498.31      477.86     26.35 o 
  -2  -5   5      133.45      131.19      9.69 o 
  -1  -5   5      712.21      606.96     25.90 o 
   0  -5   5        6.47        5.66      3.87 o 
   1  -5   5        2.56        3.11      2.31 o 
   2  -5   5      117.73      128.57      5.97 o 
   3  -5   5        8.61       13.85      5.34 o 
   4  -5   5       86.48       76.46      5.29 o 
   5  -5   5        1.57        0.16      2.98 o 
   6  -5   5       47.46       51.52      5.27 o 
  -8  -4   5        0.24        6.10      8.51 o 
  -7  -4   5       58.02       58.83      9.35 o 
  -6  -4   5        8.95        2.57      3.73 o 
  -5  -4   5       16.07       10.15      3.37 o 
  -4  -4   5       58.30       57.96      5.27 o 
  -3  -4   5      118.89      109.34      6.06 o 
  -2  -4   5      778.60      769.34     22.59 o 
  -1  -4   5        0.63       -0.84      3.69 o 
   0  -4   5       79.04       72.97      3.81 o 
   1  -4   5       67.74       64.00      3.81 o 
   2  -4   5      109.27      124.48      5.56 o 
   3  -4   5      139.20      144.58      6.34 o 
   4  -4   5        6.88        2.39      3.58 o 
   5  -4   5       31.51       26.41      5.02 o 
   6  -4   5       43.90       41.05      4.49 o 
   7  -4   5       10.76       11.98      3.93 o 
  -8  -3   5       49.21       54.71     10.17 o 
  -7  -3   5        5.88        6.77      6.70 o 
  -6  -3   5        9.60        8.99      3.25 o 
  -5  -3   5        0.51        3.19      3.15 o 
  -4  -3   5       90.71       84.28      5.33 o 
  -3  -3   5      382.25      354.25     11.95 o 
  -2  -3   5       31.42       27.46      3.24 o 
  -1  -3   5      383.28      366.70     17.32 o 
   0  -3   5      349.86      359.13     10.80 o 
   1  -3   5      307.95      260.30     12.94 o 
   2  -3   5      320.63      346.06     15.88 o 
   3  -3   5        0.40        0.18      2.96 o 
   4  -3   5        2.30        2.26      3.34 o 
   5  -3   5      104.06      107.11      8.32 o 
   6  -3   5        5.62        8.51      4.47 o 
   7  -3   5       28.87       32.53      6.21 o 
  -8  -2   5        0.70        6.55      7.96 o 
  -7  -2   5       93.08      104.27     10.48 o 
  -6  -2   5       47.13       42.19      4.53 o 
  -5  -2   5       96.17      100.42      5.98 o 
  -4  -2   5       91.49       94.58      7.88 o 
  -3  -2   5       29.10       22.73      2.95 o 
  -2  -2   5      421.89      397.93     27.17 o 
  -1  -2   5       36.41       24.59      2.78 o 
   0  -2   5      590.34      540.05     16.03 o 
   1  -2   5      134.33      121.97      7.63 o 
   2  -2   5       97.18       93.39      6.68 o 
   3  -2   5      231.73      213.10     10.97 o 
   4  -2   5      205.93      222.81     11.83 o 
   5  -2   5       33.10       20.06      4.53 o 
   6  -2   5       52.35       57.88      6.57 o 
   7  -2   5        0.34        1.81      4.14 o 
   8  -2   5       23.99        5.99      5.15 o 
  -7  -1   5       25.30       28.26      4.50 o 
  -6  -1   5      174.80      172.96     13.46 o 
  -5  -1   5      240.46      257.15      9.91 o 
  -4  -1   5       43.59       45.44      3.85 o 
  -3  -1   5        5.98        6.43      2.25 o 
  -2  -1   5       33.97       29.34      3.62 o 
  -1  -1   5       86.93       78.60      4.06 o 
   0  -1   5     2541.31     2265.52     59.13 o 
   1  -1   5       69.34       63.69      4.98 o 
   2  -1   5     2087.94     2019.78     72.63 o 
   3  -1   5      163.22      143.13      8.36 o 
   4  -1   5      565.13      582.15     24.02 o 
   5  -1   5       40.95       38.50      5.06 o 
   6  -1   5        0.07        6.04      3.58 o 
   7  -1   5       42.25       45.25      6.28 o 
   8  -1   5        1.00        2.17      4.40 o 
  -7   0   5       34.13       36.00      6.30 o 
  -6   0   5      627.92      666.78     20.62 o 
  -5   0   5        0.01       -0.28      2.92 o 
  -4   0   5      113.81      119.89      5.71 o 
  -3   0   5       35.12       30.43      3.00 o 
  -2   0   5      840.66      913.12     24.95 o 
  -1   0   5     1034.03      985.86     26.61 o 
   0   0   5      223.75      217.24      5.47 o 
   1   0   5     1570.14     1551.29     40.84 o 
   2   0   5       76.29       67.74      4.89 o 
   3   0   5     2959.00     2946.89    104.89 o 
   4   0   5      619.73      677.09     26.74 o 
   5   0   5       59.31       71.52      6.02 o 
   6   0   5       77.49       82.00      6.88 o 
   7   0   5       30.57       45.65      5.88 o 
   8   0   5       55.86       62.79      7.03 o 
   9   0   5        0.49       -3.80      4.05 o 
  -8   1   5        0.02        0.13      4.82 o 
  -7   1   5      129.86      144.21     11.17 o 
  -6   1   5       35.94       38.90      6.08 o 
  -5   1   5      174.26      207.20     12.48 o 
  -4   1   5       10.39        7.06      3.23 o 
  -3   1   5      272.95      275.79      7.02 o 
  -2   1   5      450.21      481.49     10.77 o 
  -1   1   5     1260.76     1278.79     26.56 o 
   0   1   5     1425.80     1404.56     29.07 o 
   1   1   5     1312.46     1208.13     25.17 o 
   2   1   5      360.17      373.55     11.29 o 
   3   1   5     1877.35     1899.76     68.40 o 
   4   1   5       84.46       67.94      5.55 o 
   5   1   5      106.41      100.14      7.03 o 
   6   1   5       85.39       99.92      7.48 o 
   7   1   5       99.30       91.27      7.70 o 
   8   1   5        6.92       13.14      4.36 o 
   9   1   5        1.28       -3.60      3.60 o 
  -8   2   5        7.92        3.72      5.37 o 
  -7   2   5        0.23       -3.27      4.47 o 
  -6   2   5      223.49      234.76     14.20 o 
  -5   2   5       10.03       10.71      2.73 o 
  -4   2   5      716.38      740.26     16.64 o 
  -3   2   5      122.30      132.15      9.67 o 
  -2   2   5       41.94       36.20      2.00 o 
  -1   2   5        3.83        9.37      1.22 o 
   0   2   5      124.71      125.14      4.06 o 
   1   2   5       29.56       32.35      1.68 o 
   2   2   5      587.32      575.90     12.62 o 
   3   2   5      776.86      798.95     20.74 o 
   4   2   5      535.81      548.26     22.29 o 
   5   2   5       85.72       91.60      6.86 o 
   6   2   5      238.72      218.32     11.72 o 
   7   2   5        0.09       -2.39      2.39 o 
   8   2   5       19.06       14.04      4.36 o 
   9   2   5       12.23        7.01      4.18 o 
  -7   3   5       50.92       62.41      8.05 o 
  -6   3   5      156.34      175.45      7.82 o 
  -5   3   5      311.78      296.70     13.91 o 
  -4   3   5      529.57      519.98     20.61 o 
  -3   3   5      193.45      199.12      6.46 o 
  -2   3   5      809.78      754.31     19.23 o 
  -1   3   5      565.45      580.27     12.59 o 
   0   3   5      531.58      505.84     11.09 o 
   1   3   5        2.46        5.68      1.03 o 
   2   3   5        4.04        5.87      1.09 o 
   3   3   5      887.09      813.59     21.08 o 
   4   3   5        1.11        0.64      1.64 o 
   5   3   5      779.52      778.16     30.48 o 
   6   3   5        0.14       -0.24      3.34 o 
   7   3   5       27.98       45.69      5.44 o 
   8   3   5        0.18       -1.35      2.92 o 
   9   3   5       10.27        7.74      3.76 o 
  -6   4   5        2.69        0.95      3.36 o 
  -5   4   5      219.20      223.17     11.79 o 
  -4   4   5       50.14       46.13      5.44 o 
  -3   4   5     1106.94     1051.77     37.60 o 
  -2   4   5       14.33       16.90      3.27 o 
  -1   4   5     3403.60     3369.62    112.46 o 
   0   4   5      420.94      472.08     17.98 o 
   1   4   5      451.85      448.37     10.01 o 
   2   4   5      620.26      581.86     12.76 o 
   3   4   5       70.77       72.65      3.56 o 
   4   4   5     2156.65     2216.55     45.16 o 
   5   4   5      360.22      367.99     22.37 o 
   6   4   5      233.55      195.01     11.12 o 
   7   4   5      150.83      156.29     10.35 o 
   8   4   5      215.87      197.56     11.70 o 
   9   4   5       14.73       16.01      4.36 o 
  -7   5   5        1.01        4.29      4.36 o 
  -6   5   5        4.09        4.56      3.98 o 
  -5   5   5        1.53       -1.08      3.05 o 
  -4   5   5       68.03       72.38      6.66 o 
  -3   5   5       23.52       19.28      4.16 o 
  -2   5   5     1315.40     1177.14     41.73 o 
  -1   5   5     1118.59     1093.92     38.75 o 
   0   5   5      975.52      896.16     32.11 o 
   1   5   5       41.31       44.17      2.89 o 
   2   5   5      674.14      672.45     14.64 o 
   3   5   5     3058.07     3126.29     64.01 o 
   4   5   5      436.80      449.50     13.18 o 
   5   5   5      176.16      175.43     12.78 o 
   6   5   5      371.13      360.68     24.77 o 
   7   5   5       45.54       38.02      5.53 o 
   8   5   5      221.00      184.51     11.83 o 
   9   5   5       26.62       11.57      4.07 o 
  -6   6   5       18.36       13.71      5.04 o 
  -5   6   5       23.06       20.72      5.04 o 
  -4   6   5       46.98       39.96      5.40 o 
  -3   6   5       89.08       82.62      6.99 o 
  -2   6   5      696.00      696.55     26.91 o 
  -1   6   5      144.48      127.61      7.83 o 
   0   6   5      293.29      258.24     11.99 o 
   1   6   5      210.12      169.16      5.64 o 
   2   6   5     1593.50     1505.91     37.48 o 
   3   6   5        6.42        7.11      3.60 o 
   4   6   5     1089.31     1051.42     27.38 o 
   5   6   5        8.36       10.14      2.23 o 
   6   6   5       98.94      112.69      5.79 o 
   7   6   5      381.66      394.90     13.18 o 
   8   6   5        1.18        2.06      3.80 o 
   9   6   5       68.30       60.39      5.44 o 
  -6   7   5       15.94       10.06      5.35 o 
  -5   7   5        0.10       -3.23      3.74 o 
  -4   7   5        2.83        0.86      3.41 o 
  -3   7   5      147.60      124.42      8.76 o 
  -2   7   5        4.69        4.82      3.34 o 
  -1   7   5      334.41      320.92     14.86 o 
   0   7   5      347.57      338.48     15.19 o 
   1   7   5     1040.73      931.11     33.97 o 
   2   7   5      163.04      170.91      6.23 o 
   3   7   5     1261.00     1202.15     30.83 o 
   4   7   5       39.02       42.51      4.79 o 
   5   7   5       58.73       62.19      4.12 o 
   6   7   5      173.85      214.41      8.49 o 
   7   7   5       29.19       33.13      3.99 o 
   8   7   5      127.70      123.43     10.17 o 
   9   7   5        0.33       -0.64      4.47 o 
  -5   8   5        4.99       10.86      5.13 o 
  -4   8   5        3.12        9.64      4.47 o 
  -3   8   5       22.54       19.31      4.69 o 
  -2   8   5       37.86       24.19      4.58 o 
  -1   8   5        0.10       -0.22      2.96 o 
   0   8   5      957.87      881.99     33.59 o 
   1   8   5      420.29      396.33     17.38 o 
   2   8   5      727.35      657.74     25.74 o 
   3   8   5       30.61       25.19      3.04 o 
   4   8   5      503.57      471.45     14.19 o 
   5   8   5       18.75       18.51      6.13 o 
   6   8   5      121.35      115.08      8.53 o 
   7   8   5       95.29      104.34      6.36 o 
   8   8   5       56.75       66.97      5.55 o 
   9   8   5       14.74       13.69      5.93 o 
  -4   9   5       38.54       36.07      6.46 o 
  -3   9   5       19.75       15.90      4.91 o 
  -2   9   5       15.90       16.96      4.62 o 
  -1   9   5        4.08        4.09      3.54 o 
   0   9   5      252.72      243.45     13.27 o 
   1   9   5       16.98       10.93      4.69 o 
   2   9   5      172.60      177.50     10.70 o 
   3   9   5      383.92      377.90     16.38 o 
   4   9   5      368.73      340.98     12.02 o 
   5   9   5      172.24      183.16      8.48 o 
   6   9   5      103.66      100.17      9.29 o 
   7   9   5        0.01       -2.16      2.92 o 
   8   9   5       32.66       25.81      4.60 o 
  -4  10   5        3.45       -0.53      4.58 o 
  -3  10   5       52.57       51.35      7.10 o 
  -2  10   5       70.63       74.37      7.81 o 
  -1  10   5       20.30       22.16      5.82 o 
   0  10   5       13.48       13.78      5.31 o 
   1  10   5       56.52       64.44      7.45 o 
   2  10   5       60.49       63.74      7.19 o 
   3  10   5      256.75      281.57     14.60 o 
   4  10   5       35.00       36.14      6.13 o 
   5  10   5      259.19      268.54     10.26 o 
   6  10   5       29.93       43.27      4.73 o 
   7  10   5       40.66       37.60      4.91 o 
   8  10   5        1.27        3.19      3.84 o 
  -3  11   5       33.01       39.87      7.19 o 
  -2  11   5        5.06       13.84      6.41 o 
  -1  11   5       23.94       24.11      6.72 o 
   0  11   5        4.62        3.25      5.68 o 
   1  11   5       17.08       13.23      5.73 o 
   2  11   5      215.35      194.86     12.50 o 
   3  11   5        8.46       14.66      5.48 o 
   4  11   5      525.30      455.95     21.19 o 
   5  11   5        2.44       -2.54      5.09 o 
   6  11   5      200.05      211.27      9.60 o 
   7  11   5        5.16        5.07      4.06 o 
  -1  12   5        0.03        4.73      6.33 o 
   0  12   5       21.12       25.83      7.56 o 
   1  12   5        0.12        0.35      5.73 o 
   2  12   5        8.80        7.14      6.02 o 
   3  12   5       52.50       41.40      7.32 o 
   4  12   5       44.78       37.35      7.54 o 
   5  12   5      187.89      191.94     13.16 o 
   6  12   5       37.25       33.68      7.92 o 
   1  13   5        9.80       19.33      7.61 o 
   2  13   5       19.71       28.86      8.03 o 
   3  13   5        6.54        1.06      6.26 o 
   4  13   5        4.73        4.98      6.50 o 
  -3  -9   6        3.50        1.70      5.48 o 
  -2  -9   6       11.23       15.24      6.37 o 
  -1  -9   6        1.37       -1.84      5.22 o 
   0  -9   6        4.87        7.03      5.57 o 
  -5  -8   6       16.65       19.70      9.13 o 
  -4  -8   6       16.76       18.51      6.06 o 
  -3  -8   6        3.35        1.46      4.82 o 
  -2  -8   6       93.91       97.62      9.78 o 
  -1  -8   6       77.70       79.35      8.91 o 
   0  -8   6        8.23        8.01      4.98 o 
   1  -8   6        8.87       17.78      5.64 o 
   2  -8   6        0.13        1.15      4.87 o 
  -6  -7   6       10.98        5.11      8.78 o 
  -5  -7   6       13.77       16.61      7.98 o 
  -4  -7   6       14.41       23.24      7.63 o 
  -3  -7   6       27.16        6.68      4.93 o 
  -2  -7   6      291.07      286.02     16.50 o 
  -1  -7   6        5.87        3.12      4.25 o 
   0  -7   6       43.89       48.74      6.88 o 
   1  -7   6       27.87       32.84      6.35 o 
   2  -7   6        7.23        4.56      5.02 o 
   3  -7   6       11.34       12.83      5.37 o 
   4  -7   6        4.52        3.56      3.88 o 
  -6  -6   6        4.20        9.86      7.85 o 
  -5  -6   6        3.21        1.61      3.74 o 
  -4  -6   6       53.00       41.07      7.56 o 
  -3  -6   6        5.68        7.08      5.88 o 
  -2  -6   6      290.38      261.18     14.97 o 
  -1  -6   6        0.52       -3.23      3.56 o 
   0  -6   6      422.22      419.29     20.52 o 
   1  -6   6        1.77       -3.80      4.05 o 
   2  -6   6      142.16      148.90     10.88 o 
   3  -6   6        2.91        2.82      3.13 o 
   4  -6   6        6.50       -0.90      5.20 o 
   5  -6   6        6.00       -0.38      3.63 o 
  -7  -5   6       70.61       63.58     10.84 o 
  -6  -5   6       49.13       57.17      9.62 o 
  -5  -5   6       15.37        9.16      3.81 o 
  -4  -5   6       81.85       67.62     13.87 o 
  -3  -5   6       68.08       60.82      5.07 o 
  -2  -5   6       14.79       14.77      5.55 o 
  -1  -5   6      308.08      273.81     14.84 o 
   0  -5   6      130.80      121.77      9.33 o 
   1  -5   6      351.46      338.88     17.25 o 
   2  -5   6       61.07       65.75      4.49 o 
   3  -5   6       71.81       81.62      7.55 o 
   4  -5   6       25.19       19.65      3.85 o 
   5  -5   6        1.09        1.10      4.37 o 
   6  -5   6        6.51        4.69      6.94 o 
  -7  -4   6       28.63       28.53      9.00 o 
  -6  -4   6        4.55       11.33      3.76 o 
  -5  -4   6       43.82       45.26      4.73 o 
  -4  -4   6       17.06       16.73      3.72 o 
  -3  -4   6      107.42       97.86      6.02 o 
  -2  -4   6        3.18        2.16      3.56 o 
  -1  -4   6        5.09        0.75      4.31 o 
   0  -4   6      473.27      460.51     21.10 o 
   1  -4   6      189.67      180.04      6.89 o 
   2  -4   6       91.34      100.04     12.63 o 
   3  -4   6       76.20       86.26      5.03 o 
   4  -4   6        5.18        7.50      4.11 o 
   5  -4   6       13.66       13.31      4.84 o 
   6  -4   6        0.19       -0.70      3.21 o 
  -7  -3   6        5.54        3.76      7.23 o 
  -6  -3   6      113.69      121.38      7.20 o 
  -5  -3   6        0.56       -0.69      2.80 o 
  -4  -3   6      279.14      242.00     13.76 o 
  -3  -3   6        5.41        6.60      3.16 o 
  -2  -3   6      196.96      186.77      7.99 o 
  -1  -3   6      281.61      252.09      9.49 o 
   0  -3   6        3.50       11.37      4.47 o 
   1  -3   6        2.03       -3.45      3.45 o 
   2  -3   6      123.82      119.45      8.45 o 
   3  -3   6       54.89       63.43      6.46 o 
   4  -3   6      241.96      269.50     14.31 o 
   5  -3   6        8.14        9.42      4.27 o 
   6  -3   6        7.80       15.66      5.11 o 
   7  -3   6        0.35       -4.51      4.51 o 
  -7  -2   6       44.16       43.26      7.70 o 
  -6  -2   6      173.47      175.47      9.59 o 
  -5  -2   6      253.53      245.42      9.96 o 
  -4  -2   6      349.34      338.86     12.09 o 
  -3  -2   6      108.53       98.79      5.49 o 
  -2  -2   6      266.55      240.60      8.95 o 
  -1  -2   6        0.91        4.83      3.25 o 
   0  -2   6        4.70        3.34      2.45 o 
   1  -2   6      631.94      597.05     24.59 o 
   2  -2   6      163.11      157.13      9.47 o 
   3  -2   6      643.43      621.20     25.70 o 
   4  -2   6      145.66      141.91      9.27 o 
   5  -2   6        4.21       10.24      4.09 o 
   6  -2   6        0.12       -2.08      3.72 o 
   7  -2   6       34.41       36.93      6.61 o 
   8  -2   6        8.75       12.87      5.82 o 
  -7  -1   6       69.08       83.99      8.93 o 
  -6  -1   6       45.26       45.10      4.97 o 
  -5  -1   6      383.90      399.65     15.98 o 
  -4  -1   6        2.34        2.76      2.98 o 
  -3  -1   6      502.85      465.28     34.83 o 
  -2  -1   6       55.69       53.52      3.84 o 
  -1  -1   6      430.11      349.64     20.50 o 
   0  -1   6        1.53        0.11      1.87 o 
   1  -1   6      113.74      105.15      4.96 o 
   2  -1   6      771.42      717.85     28.06 o 
   3  -1   6       49.66       48.06      5.31 o 
   4  -1   6      362.26      360.81     16.63 o 
   5  -1   6      469.40      513.48     22.58 o 
   6  -1   6      166.47      202.18     12.16 o 
   7  -1   6       27.18       19.82      5.40 o 
   8  -1   6       40.99       44.50      7.05 o 
  -7   0   6        0.11       -4.09      4.09 o 
  -6   0   6       22.32       26.74      5.82 o 
  -5   0   6      221.15      220.05      9.10 o 
  -4   0   6      403.28      420.35     21.82 o 
  -3   0   6      224.68      214.64      8.10 o 
  -2   0   6     3640.47     3592.21     93.12 o 
  -1   0   6       99.86      114.76      4.28 o 
   0   0   6      870.78      796.03     17.16 o 
   1   0   6      829.20      759.05     21.12 o 
   2   0   6       17.98       17.27      3.32 o 
   3   0   6      177.27      178.12      9.49 o 
   4   0   6      191.90      181.35     10.33 o 
   5   0   6       48.52       41.62      5.11 o 
   6   0   6       28.77       33.28      5.13 o 
   7   0   6       91.01       93.61      8.34 o 
   8   0   6       57.04       62.56      7.50 o 
  -7   1   6        6.75        1.02      4.82 o 
  -6   1   6       10.47        1.06      4.33 o 
  -5   1   6      344.96      387.02     19.77 o 
  -4   1   6      240.81      250.56      9.25 o 
  -3   1   6      331.46      327.04     15.69 o 
  -2   1   6      161.75      135.24      5.32 o 
  -1   1   6       87.75      110.39      3.69 o 
   0   1   6     2091.81     2029.00     41.78 o 
   1   1   6      101.90       98.17      3.34 o 
   2   1   6     1357.53     1276.84     26.93 o 
   3   1   6      103.46      109.91      6.90 o 
   4   1   6       69.12       70.92      6.08 o 
   5   1   6       44.12       29.72      4.84 o 
   6   1   6       55.18       76.36      6.75 o 
   7   1   6       92.26       93.13      7.94 o 
   8   1   6        0.24        0.15      3.43 o 
   9   1   6       15.75       23.60      5.75 o 
  -7   2   6       30.95       34.01      7.01 o 
  -6   2   6       76.33       74.79      8.40 o 
  -5   2   6      111.80      132.63     10.11 o 
  -4   2   6        3.87        4.67      4.64 o 
  -3   2   6      441.21      441.36     10.55 o 
  -2   2   6      356.20      377.09      8.94 o 
  -1   2   6     4645.15     4488.99     91.01 o 
   0   2   6     1040.83     1003.84     21.19 o 
   1   2   6     1647.54     1574.63     32.69 o 
   2   2   6       76.27       82.82      3.03 o 
   3   2   6       23.91       18.00      2.76 o 
   4   2   6      231.21      238.58     11.79 o 
   5   2   6        8.74        4.80      3.56 o 
   6   2   6       36.46       37.18      5.60 o 
   7   2   6       13.22        2.43      3.45 o 
   8   2   6       65.17       69.71      7.34 o 
   9   2   6        0.36        0.73      4.09 o 
  -7   3   6        0.32       -0.84      4.75 o 
  -6   3   6       10.56        8.12      5.04 o 
  -5   3   6        0.37        3.41      4.07 o 
  -4   3   6       45.83       44.03      3.78 o 
  -3   3   6        0.27       -0.16      2.26 o 
  -2   3   6      824.62      810.90     17.57 o 
  -1   3   6       42.10       49.78      3.63 o 
   0   3   6     3699.01     3524.15     71.57 o 
   1   3   6        8.25       11.06      1.36 o 
   2   3   6     1555.19     1501.77     31.32 o 
   3   3   6      840.51      869.44     18.84 o 
   4   3   6      194.24      219.28      7.67 o 
   5   3   6       32.89       33.33      4.64 o 
   6   3   6       28.70       35.27      5.26 o 
   7   3   6      192.93      180.64     11.63 o 
   8   3   6       33.91       32.31      5.48 o 
   9   3   6       27.36       23.60      5.33 o 
  -7   4   6       15.70        8.29      5.40 o 
  -6   4   6      173.41      187.10     13.20 o 
  -5   4   6       31.40       29.57      4.60 o 
  -4   4   6      182.50      179.38      9.93 o 
  -3   4   6       24.57       23.15      4.11 o 
  -2   4   6       18.64       12.32      3.38 o 
  -1   4   6     1561.17     1478.44     38.33 o 
   0   4   6      288.92      268.68      6.50 o 
   1   4   6      327.28      296.34      7.11 o 
   2   4   6      965.68      928.61     19.87 o 
   3   4   6     1856.57     1838.02     38.23 o 
   4   4   6      580.50      609.03     16.98 o 
   5   4   6      101.49      100.20      5.12 o 
   6   4   6        5.32        6.70      4.05 o 
   7   4   6       18.25       13.47      4.87 o 
   8   4   6        0.62       -4.31      4.31 o 
   9   4   6       31.65       19.79      4.95 o 
  -7   5   6       39.38       35.85      7.39 o 
  -6   5   6        4.86        8.25      4.60 o 
  -5   5   6      157.87      153.92      9.84 o 
  -4   5   6       94.31      102.73      7.65 o 
  -3   5   6       48.39       42.15      5.26 o 
  -2   5   6      542.69      576.82     22.58 o 
  -1   5   6      184.65      175.66      9.11 o 
   0   5   6       32.97       19.99      3.52 o 
   1   5   6     1630.85     1523.57     31.83 o 
   2   5   6     1310.04     1282.57     27.02 o 
   3   5   6     3935.74     3879.46     79.17 o 
   4   5   6      705.30      699.87     19.09 o 
   5   5   6      297.28      296.66      9.93 o 
   6   5   6       12.66       12.08      2.95 o 
   7   5   6      116.89      123.47      9.51 o 
   8   5   6       43.51       29.83      6.15 o 
   9   5   6        3.37        0.93      5.22 o 
  -6   6   6       29.77       28.37      5.90 o 
  -5   6   6       62.29       59.29      6.70 o 
  -4   6   6        0.34        0.66      3.23 o 
  -3   6   6       93.46       83.75      6.77 o 
  -2   6   6        3.63        4.62      3.72 o 
  -1   6   6      100.29       89.59      6.68 o 
   0   6   6      108.89      118.01      7.52 o 
   1   6   6      851.77      846.64     21.76 o 
   2   6   6     2030.53     1909.93     48.88 o 
   3   6   6       68.34       72.82      4.16 o 
   4   6   6     1710.14     1676.69     42.24 o 
   5   6   6      407.67      379.43     13.09 o 
   6   6   6      258.80      277.75     10.01 o 
   7   6   6       21.89       22.57      3.49 o 
   8   6   6       64.05       62.28      7.67 o 
   9   6   6       11.15        7.48      5.62 o 
  -6   7   6        9.61        7.87      4.82 o 
  -5   7   6        0.07        2.17      4.09 o 
  -4   7   6       60.90       84.11      7.63 o 
  -3   7   6        3.36       -0.20      3.16 o 
  -2   7   6      144.58      129.22      8.54 o 
  -1   7   6       29.41       30.54      4.91 o 
   0   7   6        6.66        6.66      3.65 o 
   1   7   6      218.74      203.57     10.50 o 
   2   7   6      400.41      395.73     11.59 o 
   3   7   6     1226.49     1126.64     29.10 o 
   4   7   6       85.08       86.24      4.67 o 
   5   7   6      956.42      862.67     23.61 o 
   6   7   6       34.28       30.86      3.61 o 
   7   7   6      212.87      225.50      9.23 o 
   8   7   6       79.04       74.24      7.98 o 
   9   7   6        1.45        7.63      5.66 o 
  -5   8   6      127.66      140.61     11.06 o 
  -4   8   6        1.75       -3.63      3.63 o 
  -3   8   6      155.18      159.32     10.44 o 
  -2   8   6       43.55       36.93      5.40 o 
  -1   8   6        8.05        8.34      3.65 o 
   0   8   6       29.40       22.18      4.38 o 
   1   8   6        0.18       -1.39      3.47 o 
   2   8   6        1.27        0.20      3.10 o 
   3   8   6      139.59      138.72      5.98 o 
   4   8   6       59.61       55.21      4.18 o 
   5   8   6      108.51      109.42      7.22 o 
   6   8   6        1.25        5.54      3.96 o 
   7   8   6      229.78      231.06      9.64 o 
   8   8   6       30.99       32.20      4.58 o 
   9   8   6       21.66       24.46      6.37 o 
  -4   9   6        5.29       10.57      5.04 o 
  -3   9   6       51.92       54.29      6.88 o 
  -2   9   6      144.96      143.35      9.93 o 
  -1   9   6      611.56      550.61     23.55 o 
   0   9   6      448.80      453.88     20.19 o 
   1   9   6       38.85       45.62      5.95 o 
   2   9   6       56.56       44.94      5.79 o 
   3   9   6       17.43       14.42      4.58 o 
   4   9   6       93.93      102.37      5.39 o 
   5   9   6        0.67        2.32      2.50 o 
   6   9   6      266.94      257.70     10.09 o 
   7   9   6        1.18       -0.77      2.99 o 
   8   9   6       83.78       84.67      6.42 o 
  -3  10   6       18.19       27.84      6.06 o 
  -2  10   6      140.51      122.98      9.80 o 
  -1  10   6       99.75       86.16      8.01 o 
   0  10   6       63.50       76.43      8.03 o 
   1  10   6        0.73        0.51      4.25 o 
   2  10   6      209.62      181.70     11.30 o 
   3  10   6      149.37      139.88     10.00 o 
   4  10   6       31.95       39.50      6.15 o 
   5  10   6      104.91       98.56      5.92 o 
   6  10   6        2.87        2.22      3.52 o 
   7  10   6      288.65      305.96     11.95 o 
   8  10   6        0.95       -0.68      3.58 o 
  -2  11   6        0.14       -3.74      4.03 o 
  -1  11   6      231.69      216.53     14.07 o 
   0  11   6       43.48       43.37      7.59 o 
   1  11   6      145.18      127.27     10.35 o 
   2  11   6        0.14       -4.47      4.47 o 
   3  11   6      111.46      105.89      9.38 o 
   4  11   6        1.15       -1.53      4.84 o 
   5  11   6        1.97        2.01      5.42 o 
   6  11   6       87.91       92.11      9.66 o 
   7  11   6       11.29        8.08      3.83 o 
  -1  12   6       28.24       27.53      7.87 o 
   0  12   6       42.30       49.23      8.43 o 
   1  12   6       11.70       25.32      7.01 o 
   2  12   6      270.92      278.52     16.14 o 
   3  12   6       13.25       10.57      6.04 o 
   4  12   6       25.69       36.78      7.45 o 
   5  12   6       14.29        7.65      6.08 o 
   6  12   6       23.09       30.70      7.67 o 
   1  13   6      113.55      115.77     11.37 o 
   2  13   6       55.82       67.41      9.35 o 
   3  13   6       82.95       82.53      9.78 o 
   4  13   6       88.50       76.30      9.66 o 
   5  13   6        8.08        7.85      6.77 o 
  -3  -8   7        1.38       -4.36      4.36 o 
  -2  -8   7        6.92       15.64      6.04 o 
  -1  -8   7       15.88        5.37      5.37 o 
   0  -8   7       16.94       20.50      6.39 o 
   1  -8   7        5.99       15.64      6.21 o 
  -5  -7   7       30.20       51.95     10.79 o 
  -4  -7   7       20.98       23.22      8.14 o 
  -3  -7   7        4.53        0.93      6.75 o 
  -2  -7   7        9.60        8.07      5.13 o 
  -1  -7   7      106.85       94.21      9.22 o 
   0  -7   7        0.07       -0.53      4.31 o 
   1  -7   7       48.82       47.57      7.56 o 
   2  -7   7        4.86        4.98      5.20 o 
   3  -7   7       31.74       47.99      7.92 o 
  -5  -6   7       80.57       79.38      6.86 o 
  -4  -6   7        7.97       11.30      7.05 o 
  -3  -6   7       30.16       16.94      6.92 o 
  -2  -6   7        3.24        5.64      6.15 o 
  -1  -6   7       10.68       17.56      5.20 o 
   0  -6   7       29.39       22.91      5.66 o 
   1  -6   7       20.66       14.84      5.42 o 
   2  -6   7       75.82       88.93      9.02 o 
   3  -6   7       29.68       23.33      6.10 o 
   4  -6   7       21.13       23.51      4.48 o 
  -6  -5   7       55.42       48.41     10.08 o 
  -5  -5   7        5.79        7.40      4.07 o 
  -4  -5   7      192.08      201.91     14.35 o 
  -3  -5   7        0.19       -3.17      3.22 o 
  -2  -5   7      247.60      211.62     13.76 o 
  -1  -5   7        9.29       10.31      5.73 o 
   0  -5   7       25.22       26.54      5.53 o 
   1  -5   7       46.97       27.07      5.73 o 
   2  -5   7       23.72       29.46      5.55 o 
   3  -5   7       13.27       12.06      3.45 o 
   4  -5   7       13.60       16.71      3.91 o 
   5  -5   7       11.46       10.73      8.58 o 
  -7  -4   7       21.53       22.91      9.55 o 
  -6  -4   7        0.59        3.14      3.82 o 
  -5  -4   7       25.21       30.32      4.70 o 
  -4  -4   7       38.90       38.92      4.68 o 
  -3  -4   7      150.79      153.95      7.84 o 
  -2  -4   7      109.46       98.92      6.26 o 
  -1  -4   7      280.44      255.32     14.57 o 
   0  -4   7      120.39      110.89      9.60 o 
   1  -4   7        4.00        7.74      4.31 o 
   2  -4   7        3.35       -1.75      3.72 o 
   3  -4   7        2.35        1.19      2.70 o 
   4  -4   7       17.01       16.30      5.26 o 
   5  -4   7       29.20       29.59      6.15 o 
   6  -4   7        0.96        2.53      5.65 o 
  -7  -3   7        2.10        6.28      8.14 o 
  -6  -3   7       28.45       24.71      4.63 o 
  -5  -3   7       71.69       64.70      5.61 o 
  -4  -3   7       51.16       43.89      6.97 o 
  -3  -3   7      397.54      365.57     13.01 o 
  -2  -3   7      336.53      321.84     11.80 o 
  -1  -3   7      472.22      441.43     32.57 o 
   0  -3   7        2.25       -0.69      4.56 o 
   1  -3   7       89.92       96.91      8.36 o 
   2  -3   7        0.68        0.07      3.76 o 
   3  -3   7       76.89       82.82      7.63 o 
   4  -3   7        7.68        4.27      4.18 o 
   5  -3   7        0.39       -3.78      3.78 o 
   6  -3   7       23.56       28.44      6.13 o 
   7  -3   7        0.47       -3.98      5.00 o 
  -7  -2   7       26.93       31.34      6.63 o 
  -6  -2   7        1.39        4.18      3.91 o 
  -5  -2   7        7.76        0.49      3.22 o 
  -4  -2   7      101.86       97.79      6.07 o 
  -3  -2   7       61.56       56.89      4.63 o 
  -2  -2   7      513.24      496.71     15.94 o 
  -1  -2   7       27.42       27.63      3.70 o 
   0  -2   7      285.14      254.13      9.60 o 
   1  -2   7       62.77       51.79      6.15 o 
   2  -2   7      325.44      314.42     15.64 o 
   3  -2   7       45.99       36.89      5.33 o 
   4  -2   7       12.01       12.83      4.38 o 
   5  -2   7       67.62       78.31      7.50 o 
   6  -2   7       29.05       30.05      6.02 o 
   7  -2   7       35.35       31.32      6.66 o 
  -7  -1   7        0.72       -2.92      5.15 o 
  -6  -1   7        7.51       11.75      4.15 o 
  -5  -1   7       19.31       23.95      4.19 o 
  -4  -1   7        0.87       -0.85      2.88 o 
  -3  -1   7      459.85      428.62     14.09 o 
  -2  -1   7        2.01        1.84      3.01 o 
  -1  -1   7      993.90      932.32     38.39 o 
   0  -1   7      256.94      230.62      8.64 o 
   1  -1   7      925.19      838.84     23.77 o 
   2  -1   7      154.76      161.35      9.78 o 
   3  -1   7      180.60      182.28     10.75 o 
   4  -1   7        8.57       10.15      3.72 o 
   5  -1   7       14.96        7.54      4.16 o 
   6  -1   7       11.10        5.42      4.42 o 
   7  -1   7        5.78        5.00      4.60 o 
   8  -1   7        9.09       10.33      5.51 o 
  -7   0   7       70.46       75.48      9.35 o 
  -6   0   7       22.96       16.59      5.86 o 
  -5   0   7      211.66      226.86      9.60 o 
  -4   0   7      338.86      342.20     12.09 o 
  -3   0   7      104.49      100.92      6.57 o 
  -2   0   7       31.75       29.72      3.34 o 
  -1   0   7     1294.93     1205.01     48.26 o 
   0   0   7      243.37      246.07      8.68 o 
   1   0   7     1524.02     1447.56     38.92 o 
   2   0   7      610.97      625.12     25.28 o 
   3   0   7      652.65      664.90     26.98 o 
   4   0   7       54.95       53.52      6.04 o 
   5   0   7       91.26       92.20      7.65 o 
   6   0   7        0.10        0.24      3.63 o 
   7   0   7       31.80       29.15      5.73 o 
   8   0   7       12.90        7.19      4.87 o 
  -7   1   7       19.68       18.44      6.72 o 
  -6   1   7       41.67       54.01      7.92 o 
  -5   1   7      213.36      230.73     14.33 o 
  -4   1   7       32.21       29.53      4.01 o 
  -3   1   7       20.28       26.62      3.33 o 
  -2   1   7       16.02       17.49      5.46 o 
  -1   1   7     1651.43     1688.45     35.19 o 
   0   1   7     1585.72     1449.76     30.37 o 
   1   1   7       67.68       61.30      2.82 o 
   2   1   7     1339.05     1202.94     32.47 o 
   3   1   7       18.20       18.67      3.72 o 
   4   1   7      258.96      276.27     13.76 o 
   5   1   7        0.65        1.30      3.94 o 
   6   1   7       53.42       56.20      6.37 o 
   7   1   7       33.87       27.80      5.42 o 
   8   1   7        1.19       -1.11      4.00 o 
  -7   2   7        9.30       13.40      6.26 o 
  -6   2   7      111.65      141.87     11.63 o 
  -5   2   7        6.57        1.26      4.20 o 
  -4   2   7       26.52       28.29      5.29 o 
  -3   2   7       90.88       85.48      7.87 o 
  -2   2   7      234.82      237.08      6.36 o 
  -1   2   7       83.73       86.13      3.25 o 
   0   2   7       29.01       29.94      2.10 o 
   1   2   7     1131.15     1026.60     21.93 o 
   2   2   7       41.52       42.78      2.40 o 
   3   2   7     1192.53     1234.25     31.46 o 
   4   2   7       47.63       52.44      5.48 o 
   5   2   7       85.83       94.54      7.65 o 
   6   2   7        9.54        9.53      4.51 o 
   7   2   7       55.23       53.65      6.66 o 
   8   2   7       32.34       25.79      5.60 o 
   9   2   7        6.85        1.15      4.45 o 
  -7   3   7      157.52      204.19     15.02 o 
  -6   3   7        0.01       -3.89      4.75 o 
  -5   3   7      238.81      248.89     15.28 o 
  -4   3   7      108.55      119.38      9.51 o 
  -3   3   7      819.83      863.38     23.84 o 
  -2   3   7       20.29       21.04      3.98 o 
  -1   3   7      485.15      484.82     11.12 o 
   0   3   7      189.80      181.50      5.11 o 
   1   3   7      186.92      195.78      5.59 o 
   2   3   7      256.39      246.00      6.47 o 
   3   3   7      243.33      246.45      6.64 o 
   4   3   7      167.84      149.16      6.15 o 
   5   3   7       32.65       27.00      4.93 o 
   6   3   7      120.04      131.06      9.58 o 
   7   3   7       27.57       34.30      6.30 o 
   8   3   7        2.29        0.09      4.40 o 
   9   3   7        0.94       -2.50      3.94 o 
  -7   4   7        0.02       -1.73      5.64 o 
  -6   4   7       16.86       12.14      5.62 o 
  -5   4   7       73.58       91.87      8.89 o 
  -4   4   7      206.64      218.45     18.09 o 
  -3   4   7      750.39      765.93     33.88 o 
  -2   4   7      568.56      586.93     17.19 o 
  -1   4   7      432.94      473.19     14.02 o 
   0   4   7      197.46      207.74      5.60 o 
   1   4   7      548.19      544.74     12.28 o 
   2   4   7      165.37      153.34      4.59 o 
   3   4   7      565.25      576.59     20.49 o 
   4   4   7      822.65      797.80     21.41 o 
   5   4   7       95.87       91.27      5.08 o 
   6   4   7      509.10      534.66     23.60 o 
   7   4   7        6.10        4.20      4.56 o 
   8   4   7      112.37      127.30     10.62 o 
   9   4   7        0.61       -4.56      5.22 o 
  -6   5   7       14.49       16.17      6.17 o 
  -5   5   7        1.25       -1.70      5.61 o 
  -4   5   7      161.83      146.24      8.67 o 
  -3   5   7       41.27       39.30      5.42 o 
  -2   5   7      283.62      284.42      9.91 o 
  -1   5   7      215.35      228.20     11.46 o 
   0   5   7      932.95      887.98     24.00 o 
   1   5   7       76.96       75.99      3.24 o 
   2   5   7      585.42      571.36     12.84 o 
   3   5   7      884.44      879.37     19.16 o 
   4   5   7        1.47       -1.48      1.93 o 
   5   5   7      803.86      773.35     21.53 o 
   6   5   7       41.07       48.02      4.31 o 
   7   5   7      245.87      240.33     14.04 o 
   8   5   7        4.81       -4.69      4.69 o 
   9   5   7       76.54       93.26      9.86 o 
  -5   6   7       34.40       35.94      5.82 o 
  -4   6   7        7.05        3.45      3.76 o 
  -3   6   7      163.51      162.55      9.66 o 
  -2   6   7        2.01        2.01      3.63 o 
  -1   6   7      804.13      775.81     29.52 o 
   0   6   7        6.94       11.37      3.58 o 
   1   6   7       15.83       10.10      2.33 o 
   2   6   7      271.70      299.25      9.62 o 
   3   6   7       88.20       85.69      4.34 o 
   4   6   7      203.09      206.58     10.13 o 
   5   6   7       43.74       43.25      5.16 o 
   6   6   7       68.60       68.04      4.97 o 
   7   6   7       44.09       45.80      4.92 o 
   8   6   7      158.62      153.48     11.68 o 
   9   6   7       48.62       54.16      8.38 o 
  -5   7   7       10.73        8.18      4.73 o 
  -4   7   7       28.82       18.11      4.84 o 
  -3   7   7       25.46       30.45      4.98 o 
  -2   7   7      274.05      245.00     12.54 o 
  -1   7   7       66.47       67.54      6.55 o 
   0   7   7      295.61      293.36     13.98 o 
   1   7   7       42.73       50.67      5.44 o 
   2   7   7      887.92      818.88     22.41 o 
   3   7   7      153.75      143.38      5.88 o 
   4   7   7       19.28       20.43      3.01 o 
   5   7   7      130.68      135.13      6.25 o 
   6   7   7      243.87      245.63      7.72 o 
   7   7   7       43.96       44.62      4.75 o 
   8   7   7      108.83      109.36     10.26 o 
   9   7   7       26.56       39.96      7.94 o 
  -5   8   7        0.63       -4.25      4.25 o 
  -4   8   7        9.88        5.75      4.31 o 
  -3   8   7        3.29        2.34      3.98 o 
  -2   8   7      135.68      113.96      8.45 o 
  -1   8   7      387.41      364.62     16.90 o 
   0   8   7      109.07      105.73      7.83 o 
   1   8   7      568.16      533.73     21.98 o 
   2   8   7      579.36      510.29     21.19 o 
   3   8   7      208.42      212.75     11.61 o 
   4   8   7        1.64       -0.31      2.49 o 
   5   8   7       81.51       80.60      8.61 o 
   6   8   7       18.30       27.64      5.19 o 
   7   8   7       82.16      104.46      8.56 o 
   8   8   7        0.10        0.41      2.72 o 
   9   8   7       29.47       27.89      7.65 o 
  -4   9   7        8.55       18.47      5.75 o 
  -3   9   7        4.89       -3.05      3.69 o 
  -2   9   7       13.24       12.47      4.51 o 
  -1   9   7        6.68        0.31      3.72 o 
   0   9   7       15.42       20.83      4.75 o 
   1   9   7      578.12      545.70     22.87 o 
   2   9   7        6.39        1.97      3.94 o 
   3   9   7      499.82      476.10     20.77 o 
   4   9   7        8.78        6.59      4.14 o 
   5   9   7        8.67       10.83      2.91 o 
   6   9   7        0.23       -1.61      2.79 o 
   7   9   7       12.08        9.06      3.65 o 
   8   9   7       29.00       38.38      4.98 o 
  -3  10   7       36.80       33.02      6.50 o 
  -2  10   7        2.31        3.16      4.47 o 
  -1  10   7        7.19       11.35      4.60 o 
   0  10   7      431.07      447.09     20.70 o 
   1  10   7       19.95       16.43      5.09 o 
   2  10   7      179.09      158.72     10.62 o 
   3  10   7        2.29        2.41      4.22 o 
   4  10   7      113.77      126.96      9.51 o 
   5  10   7        6.77        7.39      5.09 o 
   6  10   7       46.90       50.96      4.77 o 
   7  10   7        6.02        3.57      3.53 o 
   8  10   7       12.79       12.56      4.44 o 
  -2  11   7       26.74       21.19      5.97 o 
  -1  11   7       19.92       16.83      5.79 o 
   0  11   7        0.01       -3.03      3.69 o 
   1  11   7       40.50       36.23      6.70 o 
   2  11   7        6.43       -3.74      4.67 o 
   3  11   7      438.14      432.91     20.59 o 
   4  11   7      283.19      273.50     15.33 o 
   5  11   7      161.77      167.15     11.99 o 
   6  11   7       60.87       60.33      8.60 o 
   7  11   7        0.38        1.22      3.56 o 
  -1  12   7       16.93       16.50      6.04 o 
   0  12   7        1.64       -5.62      5.62 o 
   1  12   7        6.59        4.25      5.71 o 
   2  12   7       45.97       35.45      7.19 o 
   3  12   7      219.23      196.85     13.47 o 
   4  12   7       52.90       48.90      7.83 o 
   5  12   7      121.11      124.91     11.04 o 
   6  12   7       58.60       65.42      9.20 o 
   1  13   7        2.06       -0.71      6.15 o 
   2  13   7       12.40        9.00      6.52 o 
   3  13   7        4.43        3.74      6.59 o 
   4  13   7       51.44       70.04      9.71 o 
   5  13   7        0.02        2.01      6.37 o 
  -3  -7   8       33.18       29.86      9.31 o 
  -2  -7   8        3.38        0.49      7.50 o 
  -1  -7   8        4.78        4.45      5.29 o 
   0  -7   8       10.56       16.96      6.17 o 
   1  -7   8        1.07        0.31      5.02 o 
   2  -7   8        4.00       10.04      5.99 o 
  -4  -6   8        7.35       12.01      7.87 o 
  -3  -6   8       61.84       61.53      9.58 o 
  -2  -6   8       28.40       22.25      7.74 o 
  -1  -6   8      169.97      145.76     12.25 o 
   0  -6   8       16.64       13.03      5.60 o 
   1  -6   8       62.59       71.01      8.67 o 
   2  -6   8        0.11       -4.69      4.69 o 
   3  -6   8        0.91        1.44      5.26 o 
  -5  -5   8        0.34       -4.05      4.05 o 
  -4  -5   8        8.99        7.79      4.29 o 
  -3  -5   8       18.16       19.15      7.01 o 
  -2  -5   8       99.42       90.41      9.78 o 
  -1  -5   8      153.34      132.69     11.30 o 
   0  -5   8       59.10       44.25      7.98 o 
   1  -5   8       65.23       64.33      7.92 o 
   2  -5   8        4.95        2.41      4.71 o 
   3  -5   8       28.48       26.01      6.33 o 
   4  -5   8        0.05       -2.70      5.15 o 
  -6  -4   8       22.54       32.07      5.57 o 
  -5  -4   8       45.11       41.01      7.25 o 
  -4  -4   8        8.85        1.02      6.51 o 
  -3  -4   8       26.11       20.87      4.27 o 
  -2  -4   8       64.69       68.54      5.90 o 
  -1  -4   8       62.68       54.09      7.63 o 
   0  -4   8      104.13      107.99      9.82 o 
   1  -4   8        0.07        4.25      5.73 o 
   2  -4   8       71.97       68.82      7.65 o 
   3  -4   8        6.27        1.68      4.62 o 
   4  -4   8       28.89       28.37      6.46 o 
   5  -4   8        1.81        0.69      5.24 o 
  -6  -3   8       41.99       64.35     25.81 o 
  -5  -3   8       32.34       32.95      5.21 o 
  -4  -3   8        2.16       10.32      3.77 o 
  -3  -3   8        4.63       -1.12      3.22 o 
  -2  -3   8      107.16       92.46      6.12 o 
  -1  -3   8       14.66       15.39      3.70 o 
   0  -3   8       15.93        3.41      5.22 o 
   1  -3   8       84.66       73.31      8.05 o 
   2  -3   8       16.27       12.92      5.53 o 
   3  -3   8      154.00      197.18     12.43 o 
   4  -3   8        0.78       -3.23      3.96 o 
   5  -3   8        1.05       -2.19      4.45 o 
   6  -3   8        8.46        5.20      5.62 o 
  -6  -2   8        2.47       -2.72      3.97 o 
  -5  -2   8      180.61      199.11      9.55 o 
  -4  -2   8        3.02        1.81      3.29 o 
  -3  -2   8      351.32      329.72     17.43 o 
  -2  -2   8       93.33       79.21      8.28 o 
  -1  -2   8        4.64        4.71      2.97 o 
   0  -2   8      359.67      342.99     12.29 o 
   1  -2   8       37.90       32.24      6.08 o 
   2  -2   8      224.25      218.72     12.98 o 
   3  -2   8        5.53        6.10      5.18 o 
   4  -2   8       13.04       11.74      4.56 o 
   5  -2   8        5.23        8.58      4.78 o 
   6  -2   8       26.60       35.63      6.46 o 
   7  -2   8       10.96       19.75      6.46 o 
  -7  -1   8        5.10        0.49      5.55 o 
  -6  -1   8       87.12      106.42     10.24 o 
  -5  -1   8       87.31       88.65      7.91 o 
  -4  -1   8      358.30      342.32     12.67 o 
  -3  -1   8      415.86      373.37     21.67 o 
  -2  -1   8      174.35      180.74      9.62 o 
  -1  -1   8       79.15       74.18      6.41 o 
   0  -1   8      105.91       96.40      7.38 o 
   1  -1   8       37.04       37.95      3.94 o 
   2  -1   8      179.14      173.76     10.79 o 
   3  -1   8      133.53      134.62      9.64 o 
   4  -1   8      534.33      572.37     25.32 o 
   5  -1   8       56.45       45.07      6.24 o 
   6  -1   8       94.88      108.65      9.49 o 
   7  -1   8        2.94        4.71      4.91 o 
  -7   0   8        0.38        5.29      6.19 o 
  -6   0   8      108.51      114.34     10.77 o 
  -5   0   8       13.14       12.23      5.33 o 
  -4   0   8      455.50      452.17     17.45 o 
  -3   0   8      219.43      221.32     23.76 o 
  -2   0   8      112.21      121.65      6.19 o 
  -1   0   8       26.68       24.82      3.22 o 
   0   0   8      355.84      343.39     11.64 o 
   1   0   8      195.07      195.52      7.79 o 
   2   0   8       97.79       98.66      7.72 o 
   3   0   8      260.88      261.98     13.67 o 
   4   0   8        1.33        7.92      4.45 o 
   5   0   8       62.98       61.99      7.45 o 
   6   0   8        3.30        5.00      4.05 o 
   7   0   8       93.01       89.24      8.85 o 
   8   0   8       17.39       16.68      5.97 o 
  -7   1   8        0.41       -2.70      5.90 o 
  -6   1   8       16.13        7.43      5.79 o 
  -5   1   8       92.45      107.15     10.02 o 
  -4   1   8        1.74        2.57      4.33 o 
  -3   1   8      151.41      162.25      7.99 o 
  -2   1   8       31.11       25.10      3.43 o 
  -1   1   8      667.05      708.29     30.59 o 
   0   1   8      102.64      105.24      4.20 o 
   1   1   8      210.83      206.30      6.00 o 
   2   1   8      120.39      125.79      5.75 o 
   3   1   8        6.72        8.34      3.96 o 
   4   1   8       69.67       75.10      6.94 o 
   5   1   8       42.57       39.17      6.15 o 
   6   1   8      103.67      123.63     10.02 o 
   7   1   8       16.48       17.71      5.33 o 
   8   1   8       23.28       11.50      5.46 o 
  -7   2   8        6.09        6.52      6.19 o 
  -6   2   8       19.20       15.59      6.52 o 
  -5   2   8        3.68       -0.13      4.20 o 
  -4   2   8      211.50      216.89     13.67 o 
  -3   2   8       32.51       21.12      4.93 o 
  -2   2   8     2004.80     1980.12     52.58 o 
  -1   2   8        6.54        6.75      2.45 o 
   0   2   8      686.42      664.60     14.95 o 
   1   2   8       84.49       88.31      3.54 o 
   2   2   8        2.08        1.21      1.65 o 
   3   2   8       36.33       38.61      4.52 o 
   4   2   8       28.72       29.77      5.04 o 
   5   2   8       22.28       18.31      5.00 o 
   6   2   8       55.41       68.78      7.63 o 
   7   2   8       58.68       58.36      8.01 o 
   8   2   8       29.99       40.52      6.46 o 
  -6   3   8        3.13        4.53      5.53 o 
  -5   3   8       11.21        8.16      5.13 o 
  -4   3   8       48.46       49.65      6.83 o 
  -3   3   8      114.29      118.19      9.31 o 
  -2   3   8      256.34      252.58      8.73 o 
  -1   3   8      536.44      550.32     12.63 o 
   0   3   8      369.51      376.67     14.37 o 
   1   3   8      645.90      594.73     13.49 o 
   2   3   8      524.43      521.39     17.31 o 
   3   3   8      102.11      112.14      4.12 o 
   4   3   8       44.18       44.62      3.68 o 
   5   3   8      113.32      109.49      8.45 o 
   6   3   8      104.25       93.11      8.47 o 
   7   3   8      196.80      193.02     12.83 o 
   8   3   8        0.29        1.68      5.66 o 
   9   3   8       24.69       18.29      5.68 o 
  -6   4   8       13.15        9.42      6.37 o 
  -5   4   8       18.65       21.98      6.02 o 
  -4   4   8       35.29       35.50      6.35 o 
  -3   4   8        0.56        4.04      3.07 o 
  -2   4   8      111.12      102.69      5.40 o 
  -1   4   8      372.33      386.54     12.04 o 
   0   4   8       48.34       41.93      4.19 o 
   1   4   8      778.79      742.25     16.40 o 
   2   4   8       63.99       60.73      4.14 o 
   3   4   8      310.17      286.37      8.17 o 
   4   4   8       10.65       12.59      2.76 o 
   5   4   8       16.04       20.64      2.95 o 
   6   4   8       70.94       83.62      8.09 o 
   7   4   8       29.57       32.18      6.68 o 
   8   4   8       77.49       79.48      9.35 o 
   9   4   8        8.30        7.12      7.05 o 
  -6   5   8       16.74       10.53      6.37 o 
  -5   5   8       36.02       38.88      6.99 o 
  -4   5   8        0.26       -3.60      3.60 o 
  -3   5   8       81.06       87.74      5.59 o 
  -2   5   8      182.82      199.54      8.13 o 
  -1   5   8        3.21       -1.24      2.35 o 
   0   5   8      867.14      851.52     23.32 o 
   1   5   8      110.78      115.60      5.26 o 
   2   5   8      507.59      481.63     12.73 o 
   3   5   8       27.17       26.49      2.20 o 
   4   5   8      231.57      224.18      8.16 o 
   5   5   8        2.11        2.57      2.24 o 
   6   5   8       39.07       43.06      4.01 o 
   7   5   8      142.95      135.08     10.77 o 
   8   5   8       15.66       15.53      6.57 o 
   9   5   8       18.23        5.57      6.59 o 
  -5   6   8        0.55        0.24      4.58 o 
  -4   6   8       54.58       52.87      4.74 o 
  -3   6   8       14.77       13.07      3.23 o 
  -2   6   8       17.22       25.17      3.83 o 
  -1   6   8      132.95      142.11      6.63 o 
   0   6   8        2.87        0.24      2.38 o 
   1   6   8      138.83      131.56      5.87 o 
   2   6   8       32.44       31.04      2.33 o 
   3   6   8      872.74      844.17     22.53 o 
   4   6   8      407.30      404.88     12.54 o 
   5   6   8       44.47       44.01      3.81 o 
   6   6   8       51.46       54.51      9.02 o 
   7   6   8        2.31        5.50      3.40 o 
   8   6   8       36.88       33.24      7.25 o 
   9   6   8        8.89       12.10      7.05 o 
  -5   7   8       38.53       26.34      5.79 o 
  -4   7   8        9.26        5.44      4.27 o 
  -3   7   8       40.61       43.90      5.73 o 
  -2   7   8        2.49       -0.97      3.30 o 
  -1   7   8        0.71       -3.03      3.03 o 
   0   7   8        1.89        3.89      3.72 o 
   1   7   8      265.59      256.95     12.15 o 
   2   7   8      306.53      298.63     11.81 o 
   3   7   8      653.55      612.22     17.07 o 
   4   7   8      260.82      252.56      8.90 o 
   5   7   8       10.48       14.96      4.00 o 
   6   7   8       98.19       91.73      5.86 o 
   7   7   8      113.58      109.98      6.74 o 
   8   7   8       10.59       16.54      6.68 o 
   9   7   8        1.49        2.45      6.79 o 
  -4   8   8       68.99       67.89      7.61 o 
  -3   8   8       28.02       32.51      5.51 o 
  -2   8   8      118.68       96.05      7.92 o 
  -1   8   8        5.57        5.62      3.80 o 
   0   8   8       57.70       60.93      6.10 o 
   1   8   8        0.52       -1.95      2.83 o 
   2   8   8      330.12      316.07     10.69 o 
   3   8   8      105.66      107.61      7.61 o 
   4   8   8       24.49       24.70      3.41 o 
   5   8   8      101.47       98.72      5.83 o 
   6   8   8       82.41       80.80      8.19 o 
   7   8   8        0.48        4.20      3.76 o 
   8   8   8       54.06       59.17      5.87 o 
  -4   9   8       70.82       75.21      8.51 o 
  -3   9   8       24.40       16.17      5.13 o 
  -2   9   8      429.95      385.61     18.62 o 
  -1   9   8       58.07       53.08      6.50 o 
   0   9   8      278.10      276.97     14.20 o 
   1   9   8        6.93        2.34      3.60 o 
   2   9   8        0.29       -2.59      3.03 o 
   3   9   8        3.87        1.50      3.60 o 
   4   9   8        8.69        5.95      4.40 o 
   5   9   8       68.14       75.97      7.74 o 
   6   9   8       30.87       26.84      3.82 o 
   7   9   8       90.85       93.50      8.09 o 
   8   9   8       24.57       23.35      6.27 o 
  -3  10   8       54.81       55.89      7.54 o 
  -2  10   8        4.50        6.08      4.71 o 
  -1  10   8      147.94      151.05     10.86 o 
   0  10   8        1.75       -3.27      3.27 o 
   1  10   8      103.82       88.11      7.98 o 
   2  10   8      127.53      132.89      9.38 o 
   3  10   8       12.62        8.93      4.78 o 
   4  10   8      140.61      134.40     10.00 o 
   5  10   8       95.07       86.67      8.82 o 
   6  10   8      109.64      113.41     10.22 o 
   7  10   8      115.87      111.80      7.04 o 
   8  10   8       37.51       38.34      5.25 o 
  -2  11   8      142.33      159.50     12.03 o 
  -1  11   8      123.35      138.16     10.99 o 
   0  11   8      102.97      104.52      9.20 o 
   1  11   8       69.10       70.22      7.59 o 
   2  11   8       59.81       65.75      8.07 o 
   3  11   8       30.02       41.55      6.92 o 
   4  11   8       39.95       28.04      6.35 o 
   5  11   8        1.96        4.11      5.35 o 
   6  11   8       63.57       80.85      9.40 o 
   7  11   8        9.86       15.64      6.99 o 
  -1  12   8        0.74        3.41      5.18 o 
   0  12   8       70.52       64.60      8.05 o 
   1  12   8       47.83       52.61      8.27 o 
   2  12   8      102.29       81.85      9.22 o 
   3  12   8        3.07       -4.87      4.87 o 
   4  12   8        3.38        0.20      5.33 o 
   5  12   8        3.61       -3.45      5.82 o 
   6  12   8        7.14       14.60      7.12 o 
   2  13   8       29.13       38.08      8.25 o 
   3  13   8      125.46      146.36     12.38 o 
   4  13   8        4.19       10.00      6.90 o 
  -3  -6   9        3.13        0.53      7.94 o 
  -2  -6   9       10.55       23.84      8.32 o 
  -1  -6   9        2.22        7.74      7.32 o 
   0  -6   9       25.58       17.85      7.65 o 
   1  -6   9        1.56        0.02      5.51 o 
   2  -6   9       47.26       62.92      8.91 o 
  -4  -5   9       23.40       27.54      8.53 o 
  -3  -5   9       17.16       18.89      8.09 o 
  -2  -5   9       16.32       15.28      7.25 o 
  -1  -5   9        0.01        3.69      6.44 o 
   0  -5   9        0.26        3.74      6.41 o 
   1  -5   9        9.07       18.31      7.52 o 
   2  -5   9        7.62       13.84      5.82 o 
   3  -5   9       22.77       34.32      6.99 o 
   4  -5   9        0.57       -5.29      5.29 o 
  -5  -4   9       13.20       20.82      5.47 o 
  -4  -4   9        0.05       -1.92      3.91 o 
  -3  -4   9      111.84      118.59     13.05 o 
  -2  -4   9       31.10       25.38      4.60 o 
  -1  -4   9       26.40       30.05      7.36 o 
   0  -4   9        4.36        2.12      6.08 o 
   1  -4   9        9.97        9.75      6.61 o 
   2  -4   9       12.37       12.43      6.83 o 
   3  -4   9        0.93        2.99      5.22 o 
   4  -4   9       13.76        6.61      5.68 o 
   5  -4   9        2.37       -0.48      3.94 o 
  -5  -3   9        0.01        4.48      5.53 o 
  -4  -3   9      312.67      316.76     18.16 o 
  -3  -3   9        3.79        5.03      3.88 o 
  -2  -3   9      263.07      242.14     10.53 o 
  -1  -3   9       66.41       62.14      5.48 o 
   0  -3   9      105.93       92.09      9.40 o 
   1  -3   9        9.69        7.54      5.90 o 
   2  -3   9        8.66        3.18      5.77 o 
   3  -3   9        0.77       -2.45      5.82 o 
   4  -3   9        7.70       12.12      5.48 o 
   5  -3   9       25.69       35.87      7.14 o 
   6  -3   9        7.72        7.34      6.24 o 
  -6  -2   9        1.20        0.13      5.33 o 
  -5  -2   9       51.94       53.67      5.99 o 
  -4  -2   9       50.87       56.37      9.03 o 
  -3  -2   9      200.49      201.88      9.37 o 
  -2  -2   9       99.81       99.05      6.38 o 
  -1  -2   9      129.03      118.72     16.25 o 
   0  -2   9        2.91       -2.18      3.33 o 
   1  -2   9        2.06       -0.71      4.98 o 
   2  -2   9        5.88        9.49      5.66 o 
   3  -2   9       17.55       16.90      6.15 o 
   4  -2   9      141.91      131.52     11.08 o 
   5  -2   9       57.79       51.22      7.56 o 
   6  -2   9        5.56        7.76      5.64 o 
  -6  -1   9       20.45        4.91      5.97 o 
  -5  -1   9       24.74       13.00      5.62 o 
  -4  -1   9       18.63       14.56      3.98 o 
  -3  -1   9       58.53       63.50      5.27 o 
  -2  -1   9       50.55       52.97      8.81 o 
  -1  -1   9      393.92      372.27     19.06 o 
   0  -1   9        0.11       -1.27      3.22 o 
   1  -1   9      209.85      219.31      9.19 o 
   2  -1   9       24.91       24.84      6.02 o 
   3  -1   9       89.56       68.12      7.81 o 
   4  -1   9        2.01        5.00      5.55 o 
   5  -1   9       22.68       17.01      6.57 o 
   6  -1   9       36.24       42.33      6.97 o 
   7  -1   9        1.58       -1.97      4.98 o 
  -6   0   9       31.06       27.16      7.43 o 
  -5   0   9        8.48        3.18      5.55 o 
  -4   0   9        2.41       -0.49      4.40 o 
  -3   0   9        1.21       -2.37      3.07 o 
  -2   0   9      792.86      752.18     27.10 o 
  -1   0   9       17.09       11.88      3.53 o 
   0   0   9      399.60      383.45     13.16 o 
   1   0   9        2.33        1.78      2.87 o 
   2   0   9      416.68      383.48     18.22 o 
   3   0   9       46.95       45.73      6.46 o 
   4   0   9        0.67       -2.50      4.69 o 
   5   0   9       81.43       83.88      8.74 o 
   6   0   9        0.48       -2.03      5.86 o 
   7   0   9       37.18       37.38      6.90 o 
  -6   1   9        8.47       12.85      6.94 o 
  -5   1   9        4.31       -0.64      5.15 o 
  -4   1   9       46.90       64.60      7.76 o 
  -3   1   9      207.91      216.67     13.58 o 
  -2   1   9      234.30      225.61      9.01 o 
  -1   1   9      105.64      103.96      5.77 o 
   0   1   9      184.72      166.07     10.68 o 
   1   1   9      321.27      320.60     11.17 o 
   2   1   9      250.25      246.55      9.28 o 
   3   1   9      105.10       80.23      7.52 o 
   4   1   9       44.02       41.42      6.28 o 
   5   1   9       10.39        3.38      4.82 o 
   6   1   9       98.02      110.16      9.97 o 
   7   1   9        4.11       -1.33      5.93 o 
   8   1   9        6.22       -5.00      5.02 o 
  -6   2   9        1.36       -0.62      5.99 o 
  -5   2   9       93.75      115.27     10.81 o 
  -4   2   9        2.26       -1.57      4.33 o 
  -3   2   9        0.22        2.90      3.96 o 
  -2   2   9      136.62      142.11     10.66 o 
  -1   2   9      290.51      271.01     24.36 o 
   0   2   9      112.32      117.76      7.12 o 
   1   2   9      332.27      320.45     10.70 o 
   2   2   9      620.18      614.83     16.21 o 
   3   2   9      111.31      110.49      8.09 o 
   4   2   9        5.47        1.42      4.11 o 
   5   2   9      141.01      149.79     10.48 o 
   6   2   9        0.12       -0.49      4.98 o 
   7   2   9       26.67       13.05      6.46 o 
   8   2   9       32.23       23.69      7.87 o 
  -6   3   9       79.12       90.01     10.88 o 
  -5   3   9       15.43       24.39      6.61 o 
  -4   3   9      108.80      129.35     10.73 o 
  -3   3   9        2.23       -0.71      3.78 o 
  -2   3   9      345.78      373.24     19.46 o 
  -1   3   9      219.91      215.21     12.74 o 
   0   3   9      164.55      174.84      5.55 o 
   1   3   9        0.87        1.98      1.82 o 
   2   3   9       75.90       67.84      3.38 o 
   3   3   9       52.96       53.72      3.20 o 
   4   3   9      162.70      176.56      7.30 o 
   5   3   9        0.37       -1.15      4.29 o 
   6   3   9       40.74       49.89      7.17 o 
   7   3   9       44.50       32.91      7.03 o 
   8   3   9        1.06       -5.31      5.79 o 
  -6   4   9       55.39       82.47     10.11 o 
  -5   4   9        5.17        3.65      5.31 o 
  -4   4   9      265.24      306.32     17.87 o 
  -3   4   9      230.51      239.89     15.13 o 
  -2   4   9      537.65      551.58     26.03 o 
  -1   4   9       44.74       44.72      3.83 o 
   0   4   9       61.36       57.18      4.02 o 
   1   4   9        2.54        4.50      1.91 o 
   2   4   9        3.77        3.88      1.82 o 
   3   4   9      266.33      262.53      7.33 o 
   4   4   9       18.73       17.17      3.10 o 
   5   4   9      351.57      375.69     12.32 o 
   6   4   9       61.88       61.68      7.50 o 
   7   4   9      155.50      164.21     12.05 o 
   8   4   9       32.65       32.42      7.56 o 
  -5   5   9       62.15       71.32      9.09 o 
  -4   5   9       10.35        2.90      4.87 o 
  -3   5   9      185.96      211.36     14.38 o 
  -2   5   9       82.58       79.16      5.25 o 
  -1   5   9      177.99      188.98      7.76 o 
   0   5   9       54.22       45.57      3.83 o 
   1   5   9        0.17       -0.61      2.27 o 
   2   5   9      122.63      130.94      4.62 o 
   3   5   9       51.72       49.35      2.98 o 
   4   5   9      439.81      432.80     13.32 o 
   5   5   9      146.81      163.08      7.14 o 
   6   5   9      127.45      130.32      6.68 o 
   7   5   9      137.13      164.01     12.21 o 
   8   5   9        4.37        7.92      6.52 o 
  -5   6   9        8.41        3.78      6.04 o 
  -4   6   9       45.46       61.53      9.62 o 
  -3   6   9      111.63      126.61      6.88 o 
  -2   6   9      188.89      210.54      8.93 o 
  -1   6   9       28.77       34.34      3.94 o 
   0   6   9        0.60       -0.36      2.56 o 
   1   6   9      159.26      152.16      6.57 o 
   2   6   9       56.66       53.96      3.91 o 
   3   6   9      100.52      109.06      5.28 o 
   4   6   9        1.06        2.36      2.29 o 
   5   6   9        0.33       -2.16      2.18 o 
   6   6   9      195.32      207.55      8.69 o 
   7   6   9       16.55       20.54      4.28 o 
   8   6   9      114.20      118.07     11.26 o 
  -5   7   9        4.10       -1.70      5.62 o 
  -4   7   9       20.87       17.36      4.21 o 
  -3   7   9       70.06       67.47      7.36 o 
  -2   7   9      176.73      220.05      9.30 o 
  -1   7   9      267.64      257.56      9.81 o 
   0   7   9      109.88      109.10      5.74 o 
   1   7   9      184.58      199.86      7.99 o 
   2   7   9       19.57       24.42      5.66 o 
   3   7   9        8.19       11.30      3.47 o 
   4   7   9      293.75      312.69     13.78 o 
   5   7   9      217.96      225.22      8.82 o 
   6   7   9       18.33       19.22      6.41 o 
   7   7   9      130.71      145.12      7.81 o 
   8   7   9        0.05       -4.56      6.17 o 
  -4   8   9        2.65        3.68      3.98 o 
  -3   8   9      104.21       84.06      7.94 o 
  -2   8   9      149.80      154.48     10.28 o 
  -1   8   9      262.31      252.40     25.74 o 
   0   8   9        7.54        9.04      3.08 o 
   1   8   9      316.92      300.99     14.11 o 
   2   8   9       14.10       12.52      3.69 o 
   3   8   9      134.44      128.34      8.56 o 
   4   8   9       52.86       32.11      4.98 o 
   5   8   9       71.76       73.08      5.15 o 
   6   8   9        5.10       11.27      3.74 o 
   7   8   9       31.26       30.44      6.05 o 
   8   8   9       34.34       40.54      7.26 o 
  -3   9   9        6.26       -0.55      4.42 o 
  -2   9   9        0.58        5.31      4.38 o 
  -1   9   9       63.82       52.52      6.66 o 
   0   9   9      205.53      191.23     11.28 o 
   1   9   9       53.11       56.78      4.62 o 
   2   9   9      587.94      626.40     25.94 o 
   3   9   9      139.75      143.62      9.51 o 
   4   9   9       20.80       21.61      4.58 o 
   5   9   9        1.81        0.71      4.45 o 
   6   9   9       10.56        7.91      3.96 o 
   7   9   9       57.51       57.48      5.86 o 
   8   9   9       29.36       25.47      5.27 o 
  -3  10   9        3.43       -0.73      5.02 o 
  -2  10   9        0.70       -4.09      4.09 o 
  -1  10   9      303.97      323.11     16.98 o 
   0  10   9       57.38       44.05      6.10 o 
   1  10   9      162.12      154.03     10.31 o 
   2  10   9      237.56      215.65     12.58 o 
   3  10   9        5.69        2.01      3.52 o 
   4  10   9       33.37       33.81      6.35 o 
   5  10   9        8.90        1.75      5.06 o 
   6  10   9       47.18       41.84      7.54 o 
   7  10   9       65.08       66.10      8.74 o 
  -2  11   9        7.27        4.03      5.15 o 
  -1  11   9        1.99        3.49      4.93 o 
   0  11   9        1.17       -3.52      3.52 o 
   1  11   9      151.86      129.38      9.91 o 
   2  11   9        9.77        6.55      4.20 o 
   3  11   9      333.64      298.49     16.50 o 
   4  11   9       68.36       73.73      8.40 o 
   5  11   9      142.54      130.59     10.97 o 
   6  11   9       19.47       23.09      7.10 o 
   7  11   9       78.64       63.80      9.31 o 
   0  12   9        0.11       -3.91      3.91 o 
   1  12   9        4.34       -3.78      3.85 o 
   2  12   9       78.59       70.48      8.89 o 
   3  12   9       10.25        4.49      5.90 o 
   4  12   9      168.01      157.86     12.12 o 
   5  12   9        2.58        4.20      6.13 o 
   6  12   9      132.44      128.51     12.12 o 
   2  13   9        4.74       13.16      6.94 o 
   3  13   9       35.53       39.61      8.16 o 
  -3  -5  10        0.03       -3.30      8.45 o 
  -2  -5  10       45.40       39.94      9.42 o 
  -1  -5  10        1.61        1.22      7.19 o 
   0  -5  10       51.14       62.87      9.84 o 
   1  -5  10        0.42       -0.86      7.52 o 
   2  -5  10       23.64       29.15      7.39 o 
  -4  -4  10        4.52        2.49      4.65 o 
  -3  -4  10       26.90       22.55      7.18 o 
  -2  -4  10        4.56        6.10      7.25 o 
  -1  -4  10       77.19       72.58      9.93 o 
   0  -4  10       12.80       15.99      7.54 o 
   1  -4  10       43.12       44.34      8.96 o 
   2  -4  10        7.35        5.79      7.43 o 
   3  -4  10        7.16        5.51      5.71 o 
   4  -4  10        8.06        6.70      6.55 o 
  -4  -3  10        0.13       -0.82      4.27 o 
  -3  -3  10       10.87        8.31      4.40 o 
  -2  -3  10       15.83       18.32      4.64 o 
  -1  -3  10       28.84       40.47      6.47 o 
   0  -3  10        2.00        3.36      6.44 o 
   1  -3  10       13.00       18.58      7.21 o 
   2  -3  10       25.20       29.68      7.70 o 
   3  -3  10       30.22       41.40      8.49 o 
   4  -3  10        1.17        0.07      5.46 o 
   5  -3  10       13.88        4.31      6.30 o 
  -5  -2  10       17.57       11.43      5.97 o 
  -4  -2  10       13.09       17.07      4.73 o 
  -3  -2  10       24.94       28.49      4.89 o 
  -2  -2  10        1.65       -1.57      3.46 o 
  -1  -2  10       15.47       17.13      4.23 o 
   0  -2  10      120.71      130.62     16.73 o 
   1  -2  10       14.78       13.53      6.59 o 
   2  -2  10       69.24       89.24      9.51 o 
   3  -2  10       16.44       17.12      6.99 o 
   4  -2  10       13.66       14.38      7.25 o 
   5  -2  10        0.55       -5.26      5.26 o 
   6  -2  10        1.77        4.00      6.24 o 
  -5  -1  10       15.45       14.04      6.37 o 
  -4  -1  10       86.56       83.71      8.93 o 
  -3  -1  10        4.49        3.04      3.55 o 
  -2  -1  10       72.28       76.14      5.93 o 
  -1  -1  10       70.00       65.17      5.67 o 
   0  -1  10       24.56       14.49      4.24 o 
   1  -1  10       97.22      104.28      6.62 o 
   2  -1  10        0.26        4.69      5.60 o 
   3  -1  10      292.22      279.98     16.19 o 
   4  -1  10       55.28       65.15      8.82 o 
   5  -1  10       69.66       97.11     10.62 o 
   6  -1  10       17.10       24.73      7.36 o 
  -5   0  10       82.94       99.12     10.37 o 
  -4   0  10        2.42        3.38      4.95 o 
  -3   0  10      223.42      206.49     13.45 o 
  -2   0  10        0.14        0.60      3.07 o 
  -1   0  10        5.07        4.95      3.62 o 
   0   0  10       35.86       42.77      4.77 o 
   1   0  10       22.33       21.44      6.66 o 
   2   0  10      143.42      140.32     10.62 o 
   3   0  10       78.08       74.46      8.32 o 
   4   0  10       40.82       55.66      7.85 o 
   5   0  10       75.44       89.72      9.89 o 
   6   0  10       32.26       28.02      7.63 o 
   7   0  10       37.81       57.46      9.47 o 
  -5   1  10        1.15       -1.35      5.37 o 
  -4   1  10       74.69       97.02      9.80 o 
  -3   1  10       16.89        6.88      5.15 o 
  -2   1  10       26.64       18.13      5.93 o 
  -1   1  10        8.22       12.04      3.74 o 
   0   1  10        1.38        3.82      3.39 o 
   1   1  10       64.77       65.65      6.11 o 
   2   1  10       11.32       10.61      3.50 o 
   3   1  10       51.63       46.24      6.90 o 
   4   1  10      216.69      216.49     13.31 o 
   5   1  10        5.41        8.47      5.68 o 
   6   1  10       79.45       84.99      9.69 o 
   7   1  10        0.02       -1.95      6.46 o 
  -5   2  10       31.49       29.52      7.54 o 
  -4   2  10       15.14       23.18      6.21 o 
  -3   2  10      247.02      292.92     17.10 o 
  -2   2  10       31.34       21.72      6.30 o 
  -1   2  10      474.31      486.41     23.51 o 
   0   2  10      107.13       94.63      9.74 o 
   1   2  10        1.57        0.18      3.30 o 
   2   2  10        1.41        3.71      2.28 o 
   3   2  10       72.11       75.59      7.65 o 
   4   2  10       11.33        4.03      4.82 o 
   5   2  10       85.96      101.49      9.31 o 
   6   2  10        0.79        2.61      5.75 o 
   7   2  10       51.45       54.16      8.98 o 
  -5   3  10       32.86       26.07      7.48 o 
  -4   3  10       15.26       13.07      5.68 o 
  -3   3  10      128.09      149.77     12.03 o 
  -2   3  10       59.35       62.90      8.25 o 
  -1   3  10      381.68      378.90     19.70 o 
   0   3  10        4.73        7.56      4.38 o 
   1   3  10      158.89      150.14      7.81 o 
   2   3  10       40.84       46.70      3.21 o 
   3   3  10       66.82       70.61      3.82 o 
   4   3  10       41.56       45.51      6.39 o 
   5   3  10        0.63        0.27      4.91 o 
   6   3  10      223.98      223.54     14.11 o 
   7   3  10       10.04        8.12      6.50 o 
   8   3  10       24.92       40.05      9.18 o 
  -5   4  10        1.93       -0.20      5.40 o 
  -4   4  10        0.71        2.28      4.82 o 
  -3   4  10        0.84       -0.29      5.88 o 
  -2   4  10      247.38      271.93     16.23 o 
  -1   4  10       96.98      103.48      9.27 o 
   0   4  10       69.11       66.93      4.54 o 
   1   4  10        4.49        5.98      3.02 o 
   2   4  10      188.89      186.81      6.15 o 
   3   4  10       27.83       26.59      2.78 o 
   4   4  10        3.64        5.18      7.41 o 
   5   4  10       92.79      115.55     12.84 o 
   6   4  10       54.11       54.34      7.67 o 
   7   4  10       28.60       28.29      7.52 o 
   8   4  10       47.39       47.57      9.05 o 
  -5   5  10        1.44        1.48      5.62 o 
  -4   5  10        0.46        4.07      5.31 o 
  -3   5  10      108.14      100.65     10.46 o 
  -2   5  10       34.17       38.46      7.32 o 
  -1   5  10       83.29       83.43     11.75 o 
   0   5  10      288.61      316.41     10.91 o 
   1   5  10      166.06      163.70      7.00 o 
   2   5  10      208.46      222.33      8.35 o 
   3   5  10       26.21       25.58      3.37 o 
   4   5  10       29.76       26.56      3.73 o 
   5   5  10        4.45        3.19      2.56 o 
   6   5  10       99.85       86.95     13.15 o 
   7   5  10       93.39       96.11      9.86 o 
   8   5  10        0.70       -2.48      6.50 o 
  -5   6  10       32.97       31.14      8.07 o 
  -4   6  10       15.13        5.53      7.83 o 
  -3   6  10        5.74       -0.18      6.52 o 
  -2   6  10       56.83       62.20      5.30 o 
  -1   6  10      135.02      140.10      8.11 o 
   0   6  10       50.35       48.27      5.77 o 
   1   6  10      103.69      119.43      8.47 o 
   2   6  10       60.81       63.54      5.61 o 
   3   6  10      214.22      237.01     12.21 o 
   4   6  10       10.20        8.32      2.65 o 
   5   6  10      132.15      137.15      6.70 o 
   6   6  10       31.77       35.43      4.52 o 
   7   6  10        2.01        1.13      6.10 o 
   8   6  10       14.36       15.35      7.52 o 
  -4   7  10        4.89        8.34      7.83 o 
  -3   7  10       41.31       44.61      8.82 o 
  -2   7  10        9.06        0.23      3.10 o 
  -1   7  10        0.52       -0.21      2.97 o 
   0   7  10      162.90      161.70     12.57 o 
   1   7  10       50.12       46.01      4.62 o 
   2   7  10      437.20      429.70     13.68 o 
   3   7  10       20.99       23.88      4.38 o 
   4   7  10      328.53      363.07     17.03 o 
   5   7  10       88.51       81.96      9.01 o 
   6   7  10       70.53       78.30      5.89 o 
   7   7  10       22.33       29.31      4.40 o 
   8   7  10        1.05       -1.46      6.97 o 
  -4   8  10       36.66       40.78      9.60 o 
  -3   8  10       15.90       15.04      8.89 o 
  -2   8  10       11.49       10.39      3.98 o 
  -1   8  10        1.13       -1.67      2.95 o 
   0   8  10        1.64       -0.98      2.76 o 
   1   8  10       82.18       82.97      5.32 o 
   2   8  10       77.55       83.04      7.08 o 
   3   8  10      311.59      329.92     15.95 o 
   4   8  10      268.28      269.96     14.04 o 
   5   8  10        1.76        2.01      3.16 o 
   6   8  10       89.37       99.89     10.27 o 
   7   8  10       17.01       19.12      4.71 o 
   8   8  10       14.08       16.53      4.95 o 
  -3   9  10      112.70      102.39      9.45 o 
  -2   9  10       54.34       69.42     18.19 o 
  -1   9  10      248.49      250.55     10.52 o 
   0   9  10       21.89       20.33      4.06 o 
   1   9  10        6.36        7.29      3.23 o 
   2   9  10       68.76       61.50      6.63 o 
   3   9  10      162.91      160.91     10.24 o 
   4   9  10        5.05        5.20      3.76 o 
   5   9  10       67.02       73.00      7.34 o 
   6   9  10       42.76       40.49      7.03 o 
   7   9  10      186.99      182.35     10.35 o 
  -2  10  10       56.79       77.05      8.56 o 
  -1  10  10        0.42       -2.37      3.87 o 
   0  10  10        0.10       -3.06      3.40 o 
   1  10  10       57.66       61.79      7.03 o 
   2  10  10       84.88       86.27      7.92 o 
   3  10  10       38.66       32.69      5.46 o 
   4  10  10       51.03       65.93      7.21 o 
   5  10  10       31.33       36.56      7.03 o 
   6  10  10      412.97      407.79     20.72 o 
   7  10  10        0.96        7.56      6.21 o 
  -1  11  10        0.79        3.80      4.58 o 
   0  11  10       96.96      102.66      9.31 o 
   1  11  10        1.06        1.99      4.22 o 
   2  11  10       10.70       13.25      4.80 o 
   3  11  10        1.37        1.37      3.80 o 
   4  11  10        1.57       -4.56      4.56 o 
   5  11  10      209.60      212.31     14.18 o 
   6  11  10       17.60       28.35      7.39 o 
   0  12  10       14.14        9.33      5.55 o 
   1  12  10       50.31       45.29      7.01 o 
   2  12  10        2.75        3.25      4.29 o 
   3  12  10        0.68        4.67      4.64 o 
   4  12  10       25.34       17.10      6.61 o 
   5  12  10       49.62       59.69      8.98 o 
  -2  -4  11        0.94        2.28      8.29 o 
  -1  -4  11        6.34        5.40      7.96 o 
   0  -4  11        0.12        4.78      7.54 o 
   1  -4  11        2.52        2.03      8.03 o 
   2  -4  11        8.27       10.77      8.43 o 
  -3  -3  11       34.37       34.58      5.97 o 
  -2  -3  11       39.92       44.85      8.01 o 
  -1  -3  11       22.70       13.16      7.70 o 
   0  -3  11        9.71       16.39      7.83 o 
   1  -3  11        1.39        3.80      7.30 o 
   2  -3  11        6.70        9.93      7.72 o 
   3  -3  11       32.19       35.34      9.09 o 
   4  -3  11        1.78       -4.00      7.92 o 
  -4  -2  11        4.42       11.57      6.13 o 
  -3  -2  11       84.46       96.08     10.89 o 
  -2  -2  11        5.79       10.63      4.41 o 
  -1  -2  11       17.94       21.84      5.24 o 
   0  -2  11        6.09       15.08      7.32 o 
   1  -2  11        9.33       10.00      7.23 o 
   2  -2  11       44.42       46.73      8.67 o 
   3  -2  11       14.80        3.21      7.01 o 
   4  -2  11       39.59       46.95      9.35 o 
   5  -2  11        4.73        1.97      8.25 o 
  -4  -1  11       47.17       72.67      9.07 o 
  -3  -1  11       23.20       18.00      4.72 o 
  -2  -1  11       93.73       90.17      8.19 o 
  -1  -1  11       36.64       31.00      5.26 o 
   0  -1  11       41.51       37.58      5.45 o 
   1  -1  11        9.75        1.57      6.59 o 
   2  -1  11       19.44       21.54      7.12 o 
   3  -1  11        2.67        5.35      6.90 o 
   4  -1  11       46.69       24.75      7.94 o 
   5  -1  11       21.78       25.48      8.45 o 
  -5   0  11        3.08        5.13      6.08 o 
  -4   0  11       23.90       23.11      6.61 o 
  -3   0  11       52.58       42.70      7.12 o 
  -2   0  11       28.54       29.08      4.78 o 
  -1   0  11        5.60        5.84      4.20 o 
   0   0  11       27.80       24.51      5.13 o 
   1   0  11       61.77       59.51      5.69 o 
   2   0  11       97.11       82.91      9.16 o 
   3   0  11        5.68        6.35      6.33 o 
   4   0  11       99.69      107.26     10.66 o 
   5   0  11       34.20       34.39      8.25 o 
   6   0  11        2.72       -1.11      7.50 o 
  -5   1  11        0.02       -5.09      5.09 o 
  -4   1  11       19.43       14.51      6.04 o 
  -3   1  11       46.02       31.63      6.61 o 
  -2   1  11       23.94       20.13      6.41 o 
  -1   1  11       62.25       67.79      5.86 o 
   0   1  11       40.80       47.82      5.20 o 
   1   1  11      190.54      171.04     17.70 o 
   2   1  11       34.99       34.21      9.17 o 
   3   1  11       69.69       56.20      8.05 o 
   4   1  11        7.11        9.80      6.44 o 
   5   1  11        4.05       -1.79      6.46 o 
   6   1  11       13.28       13.93      7.23 o 
   7   1  11        0.59       -2.50      7.56 o 
  -5   2  11        7.63       10.00      7.10 o 
  -4   2  11        2.00       -0.55      5.37 o 
  -3   2  11        6.18       -1.46      4.69 o 
  -2   2  11      139.89      135.32     11.41 o 
  -1   2  11       28.11       26.63      6.33 o 
   0   2  11      157.30      144.28     10.70 o 
   1   2  11       75.87       68.43      5.51 o 
   2   2  11      206.23      193.79     10.57 o 
   3   2  11        0.07        2.23      5.26 o 
   4   2  11       68.07       78.36      8.89 o 
   5   2  11       10.89        5.09      5.97 o 
   6   2  11       17.13       26.12      7.76 o 
   7   2  11       24.89       25.32      8.32 o 
  -5   3  11        3.46        6.28      6.86 o 
  -4   3  11       49.08       55.62      8.85 o 
  -3   3  11       11.73        7.30      6.86 o 
  -2   3  11       15.73        2.26      6.02 o 
  -1   3  11        7.79        5.60      5.66 o 
   0   3  11       12.77       16.19      5.64 o 
   1   3  11       71.89       71.12      5.39 o 
   2   3  11       59.41       54.78      3.76 o 
   3   3  11      115.91      116.78      5.05 o 
   4   3  11       37.83       34.83      6.52 o 
   5   3  11       21.29       40.03      7.32 o 
   6   3  11       53.97       69.07      8.91 o 
   7   3  11        1.77        1.88      6.94 o 
  -5   4  11       82.31       98.88     11.43 o 
  -4   4  11        4.80        1.04      5.68 o 
  -3   4  11      101.50      119.56     11.90 o 
  -2   4  11       12.13       11.77      6.46 o 
  -1   4  11       21.12       16.12      6.21 o 
   0   4  11       68.19       59.60      7.56 o 
   1   4  11       30.67       33.56      3.95 o 
   2   4  11      158.88      168.60      6.60 o 
   3   4  11       97.59      109.70      4.84 o 
   4   4  11       51.60       64.79      4.78 o 
   5   4  11      156.48      149.21     10.88 o 
   6   4  11       45.43       56.15      8.29 o 
   7   4  11       31.38       40.67      8.45 o 
  -4   5  11       42.85       48.70      9.62 o 
  -3   5  11       57.50       70.70     10.15 o 
  -2   5  11       41.18       39.14      8.01 o 
  -1   5  11       74.04       75.59      9.16 o 
   0   5  11       64.90       73.09      5.18 o 
   1   5  11       10.72       14.56      3.46 o 
   2   5  11       55.25       65.20      4.66 o 
   3   5  11       60.59       65.59      4.85 o 
   4   5  11      256.64      252.12      9.45 o 
   5   5  11       17.86       20.49     11.25 o 
   6   5  11      132.26      156.00     11.70 o 
   7   5  11        2.40       -4.00      6.19 o 
   8   5  11        8.56        7.43      7.92 o 
  -4   6  11      108.02      121.77     13.14 o 
  -3   6  11        8.08       -2.90      6.75 o 
  -2   6  11      185.74      217.64     15.22 o 
  -1   6  11       70.14       59.53      8.76 o 
   0   6  11       12.66       16.35      4.00 o 
   1   6  11       42.19       53.20      7.84 o 
   2   6  11       17.44       23.70      3.27 o 
   3   6  11      152.82      157.20      9.69 o 
   4   6  11        2.22        0.21      2.60 o 
   5   6  11      254.88      270.32     14.76 o 
   6   6  11        5.28        4.98      3.54 o 
   7   6  11       83.88       89.70     10.00 o 
   8   6  11        5.31        8.67      7.92 o 
  -4   7  11        0.04       -1.88      8.23 o 
  -3   7  11      105.30      106.07     12.01 o 
  -2   7  11        0.21        4.31      6.94 o 
  -1   7  11       85.40       96.81      6.21 o 
   0   7  11       35.25       32.25      6.29 o 
   1   7  11       80.40       75.62      5.20 o 
   2   7  11       68.19       78.29      6.88 o 
   3   7  11       82.39       84.88      7.19 o 
   4   7  11      259.71      285.62     14.66 o 
   5   7  11      182.80      186.72     11.41 o 
   6   7  11       48.07       48.47      4.87 o 
   7   7  11       41.61       46.30      5.05 o 
  -3   8  11        0.35       -5.35      7.54 o 
  -2   8  11      144.13      151.02      8.19 o 
  -1   8  11       27.89       26.52      4.38 o 
   0   8  11      169.26      170.06      8.14 o 
   1   8  11       92.71       86.02      5.70 o 
   2   8  11       72.50       74.02      6.88 o 
   3   8  11       37.86       33.57      5.26 o 
   4   8  11       49.14       43.66      5.97 o 
   5   8  11        2.83        1.84      3.63 o 
   6   8  11       45.90       52.08      6.61 o 
   7   8  11       12.04       14.66      4.16 o 
  -2   9  11       61.10       79.28      8.61 o 
  -1   9  11        4.87        5.71      3.90 o 
   0   9  11      116.30      114.99     13.63 o 
   1   9  11       56.21       49.79      5.84 o 
   2   9  11      258.30      245.24     13.56 o 
   3   9  11        6.53        6.59      4.27 o 
   4   9  11       24.42       36.65      5.79 o 
   5   9  11       38.00       46.55      6.39 o 
   6   9  11       36.55       27.95      5.57 o 
   7   9  11       92.90       93.28     10.13 o 
  -1  10  11       91.42       98.18     16.55 o 
   0  10  11        3.05       -0.18      3.30 o 
   1  10  11      197.63      196.58     12.41 o 
   2  10  11        3.51       -0.20      3.76 o 
   3  10  11      114.68      117.83      9.27 o 
   4  10  11        8.62        6.77      4.42 o 
   5  10  11       46.27       41.60      6.57 o 
   6  10  11      162.15      164.41     12.01 o 
   0  11  11       41.18       43.36      5.43 o 
   1  11  11       64.66       76.85      8.27 o 
   2  11  11      199.01      190.39     12.52 o 
   3  11  11       24.21       17.18      5.29 o 
   4  11  11       70.91       67.50      7.85 o 
   5  11  11       55.00       43.81      6.97 o 
   6  11  11       19.53       16.79      7.39 o 
   2  12  11       18.04       -1.37      4.64 o 
   3  12  11       20.46       32.55      6.26 o 
   4  12  11       11.20        5.02      4.64 o 
  -1  -3  12        2.99       -2.37      7.76 o 
   0  -3  12       41.12       50.51     10.04 o 
   1  -3  12        0.30       -2.65      8.03 o 
   2  -3  12       31.62       32.07     10.00 o 
  -2  -2  12        2.19       -3.61      4.34 o 
  -1  -2  12       55.03       63.09      7.02 o 
   0  -2  12        0.14        1.15      7.17 o 
   1  -2  12       43.91       35.30      9.13 o 
   2  -2  12        0.65       -7.03      7.03 o 
   3  -2  12        0.09        5.64      8.05 o 
  -3  -1  12       12.12        9.60      5.95 o 
  -2  -1  12        1.01       -1.28      4.02 o 
  -1  -1  12        0.91       -3.05      4.56 o 
   0  -1  12        8.57        6.18      4.79 o 
   1  -1  12       21.87       14.97      7.67 o 
   2  -1  12       48.41       44.92      8.98 o 
   3  -1  12      125.48      126.70     12.21 o 
   4  -1  12       22.98       29.17      8.96 o 
  -4   0  12       35.95       22.51      6.92 o 
  -3   0  12        1.21       -4.45      5.06 o 
  -2   0  12        0.37       -4.11      5.99 o 
  -1   0  12       22.98       28.45      5.35 o 
   0   0  12       43.78       43.55      5.87 o 
   1   0  12       36.39       41.45      6.33 o 
   2   0  12       82.25       72.80      9.80 o 
   3   0  12       10.08       12.01      7.45 o 
   4   0  12       19.39       15.15      7.74 o 
   5   0  12        0.92       -4.95      7.43 o 
  -4   1  12       12.79        7.85      6.10 o 
  -3   1  12       21.46        6.55      5.77 o 
  -2   1  12       55.85       63.52      9.13 o 
  -1   1  12       11.64       11.88      6.46 o 
   0   1  12        0.46       -4.51      4.80 o 
   1   1  12        6.76        7.55      5.68 o 
   2   1  12       14.52       11.88      4.53 o 
   3   1  12      142.16      134.22     11.83 o 
   4   1  12       18.96       24.70      7.65 o 
   5   1  12       39.42       50.53      9.47 o 
   6   1  12        3.21       -0.49      8.07 o 
  -4   2  12        7.56        0.27      6.04 o 
  -3   2  12      148.14      147.40     12.78 o 
  -2   2  12      117.09      111.09     11.04 o 
  -1   2  12       11.83       18.29      6.66 o 
   0   2  12        9.40        4.38      5.84 o 
   1   2  12       12.41       15.91      4.55 o 
   2   2  12       98.89       93.04      6.61 o 
   3   2  12       17.12       13.18      6.79 o 
   4   2  12       17.33       36.78      8.05 o 
   5   2  12       20.40       21.03      7.81 o 
   6   2  12       28.68       37.35      8.63 o 
  -4   3  12       62.65       76.28     10.24 o 
  -3   3  12       12.03       21.76      8.45 o 
  -2   3  12       52.38       59.07      9.16 o 
  -1   3  12       18.69       13.42      6.68 o 
   0   3  12      199.13      168.48     12.45 o 
   1   3  12      103.97      114.12      9.89 o 
   2   3  12       85.07       82.23      6.15 o 
   3   3  12       13.02       10.06      7.32 o 
   4   3  12       15.44       22.20      7.03 o 
   5   3  12       62.70       68.38      8.85 o 
   6   3  12        5.49        8.40      7.25 o 
   7   3  12        9.09       10.15      8.27 o 
  -4   4  12       31.78       33.26      8.14 o 
  -3   4  12       44.26       54.82     10.13 o 
  -2   4  12      116.81      124.02     11.99 o 
  -1   4  12       29.49       41.80      8.40 o 
   0   4  12      306.65      288.83     16.98 o 
   1   4  12       19.06       17.78      5.95 o 
   2   4  12       37.97       34.31      4.09 o 
   3   4  12        5.22        8.68      2.70 o 
   4   4  12       33.86       36.05      4.15 o 
   5   4  12       36.81       31.25      7.65 o 
   6   4  12        2.31        6.10      6.57 o 
   7   4  12       32.08       39.70      8.87 o 
  -4   5  12       14.23        9.40      9.00 o 
  -3   5  12       47.43       54.96     10.33 o 
  -2   5  12        0.38        4.87      7.10 o 
  -1   5  12      393.79      422.47     23.00 o 
   0   5  12        0.01        0.53      5.90 o 
   1   5  12      147.37      158.83     11.70 o 
   2   5  12        0.41       -0.92      2.46 o 
   3   5  12       65.75       51.57      5.75 o 
   4   5  12      107.90      112.09     11.62 o 
   5   5  12       22.07       13.41      3.56 o 
   6   5  12      100.02      106.13     10.44 o 
   7   5  12        0.63        0.86      7.08 o 
  -3   6  12        0.06       -7.08      7.08 o 
  -2   6  12       96.27      114.34     11.99 o 
  -1   6  12        5.60        3.80      6.66 o 
   0   6  12       34.54       35.87      7.32 o 
   1   6  12        0.11       -1.80      2.82 o 
   2   6  12      240.42      269.57     10.20 o 
   3   6  12      215.68      216.93     12.01 o 
   4   6  12       53.10       56.68      6.33 o 
   5   6  12       56.40       58.19      5.11 o 
   6   6  12        8.14       10.60      3.55 o 
   7   6  12        2.47        1.39      7.14 o 
  -3   7  12       12.58       11.17      8.63 o 
  -2   7  12       16.67       13.25      7.72 o 
  -1   7  12       36.92       37.68      8.58 o 
   0   7  12      119.85      130.68      7.19 o 
   1   7  12      243.96      262.87     10.33 o 
   2   7  12      140.67      175.57     10.77 o 
   3   7  12      234.52      251.81     13.56 o 
   4   7  12        2.90       -0.33      3.32 o 
   5   7  12       29.86       27.05      5.24 o 
   6   7  12       23.72       14.40      4.69 o 
   7   7  12        3.96        2.23      6.50 o 
  -2   8  12        8.42       17.54      8.38 o 
  -1   8  12        4.81        3.84      3.61 o 
   0   8  12        8.00        4.84      3.64 o 
   1   8  12       74.71       88.29      5.99 o 
   2   8  12       70.50       77.16      7.32 o 
   3   8  12      286.34      302.69     15.68 o 
   4   8  12       10.20       -1.39      3.67 o 
   5   8  12      250.80      245.24     13.93 o 
   6   8  12        1.75       -0.49      3.83 o 
   7   8  12       16.31       19.75      5.22 o 
  -2   9  12       48.79       44.87     10.17 o 
  -1   9  12        4.23        5.50      3.97 o 
   0   9  12        8.47       12.28      4.90 o 
   1   9  12        4.62        1.46      3.96 o 
   2   9  12      158.51      181.94     11.39 o 
   3   9  12        0.96       -2.23      3.89 o 
   4   9  12      200.16      245.00     14.18 o 
   5   9  12        0.34        2.26      4.22 o 
   6   9  12       94.68       88.24      8.74 o 
  -1  10  12        6.23        1.64      4.05 o 
   0  10  12        0.09       -0.88      3.60 o 
   1  10  12       53.50       56.42      7.17 o 
   2  10  12        0.03       -3.10      3.65 o 
   3  10  12       85.36       90.72      8.63 o 
   4  10  12       26.90       32.84      6.26 o 
   5  10  12       92.22      103.68      9.55 o 
   6  10  12       22.85       23.20      5.66 o 
   1  11  12        0.04       -0.75      4.33 o 
   2  11  12        1.34       -0.33      4.40 o 
   3  11  12       29.29       23.97      5.62 o 
   4  11  12       14.58        8.98      4.87 o 
   5  11  12       28.45       47.55      7.19 o 
  -1  -1  13       12.72       17.87      6.02 o 
   0  -1  13       37.71       46.37      6.73 o 
   1  -1  13        0.01        2.52      8.60 o 
   2  -1  13        5.66       15.92      9.00 o 
   3  -1  13        9.32        3.85      8.85 o 
  -2   0  13        1.66       -1.17      7.08 o 
  -1   0  13       24.79       33.84      8.43 o 
   0   0  13        0.89        0.98      5.07 o 
   1   0  13       28.78       29.76      5.91 o 
   2   0  13        6.51        5.48      7.92 o 
   3   0  13       11.91        7.39      8.20 o 
   4   0  13       26.34       28.75      9.60 o 
  -3   1  13       15.04       12.87      6.52 o 
  -2   1  13        4.27        9.60      7.25 o 
  -1   1  13        3.83        3.45      6.77 o 
   0   1  13       71.47       78.62      9.75 o 
   1   1  13        0.07       -0.72      7.75 o 
   2   1  13       58.22       53.41      6.33 o 
   3   1  13        5.92       11.92      8.03 o 
   4   1  13        0.66       -4.05      7.50 o 
   5   1  13        2.91       -4.18      8.16 o 
  -3   2  13       12.79       20.99      8.49 o 
  -2   2  13       46.30       35.61      8.71 o 
  -1   2  13       98.00      110.14     11.32 o 
   0   2  13       10.40        8.49      6.48 o 
   1   2  13      234.23      267.29     16.61 o 
   2   2  13       23.94       22.32      5.30 o 
   3   2  13       18.71       19.88      8.03 o 
   4   2  13        8.00       -1.24      7.43 o 
   5   2  13        7.09        8.98      8.40 o 
  -3   3  13        3.34       11.70      8.78 o 
  -2   3  13       29.61       22.89      8.23 o 
  -1   3  13       44.78       48.85      8.69 o 
   0   3  13       44.18       44.14      8.27 o 
   1   3  13      130.97      129.49     11.23 o 
   2   3  13        8.58        3.01      5.86 o 
   3   3  13       66.11       59.30      6.11 o 
   4   3  13        0.53        3.47      7.10 o 
   5   3  13       16.19       13.45      8.29 o 
   6   3  13        0.73       -6.04      7.36 o 
  -3   4  13       10.06       18.47      9.09 o 
  -2   4  13        9.94       15.77      8.20 o 
  -1   4  13       11.61       10.15      7.28 o 
   0   4  13       58.65       65.57      9.13 o 
   1   4  13       33.63       27.62      7.05 o 
   2   4  13      150.92      158.35     11.79 o 
   4   4  13       79.59       77.14      9.62 o 
   5   4  13        0.53       -1.97      6.50 o 
   6   4  13       37.58       48.30      9.38 o 
  -3   5  13        0.04        0.29      8.56 o 
  -2   5  13       22.18       19.66      8.56 o 
  -1   5  13       21.62       23.29      8.34 o 
   0   5  13        0.09       -2.10      6.35 o 
   1   5  13      103.92      103.08     10.08 o 
   2   5  13        7.61       18.98      6.44 o 
   3   5  13      138.85      172.83     10.57 o 
   4   5  13       25.54       38.70      5.55 o 
   5   5  13       37.40       42.39      4.89 o 
   6   5  13        9.03        4.53      7.17 o 
  -2   6  13       34.77       40.60      9.91 o 
  -1   6  13        0.16       -0.62      7.05 o 
   0   6  13      105.65      119.16     11.57 o 
   1   6  13        6.27        8.67      6.61 o 
   2   6  13       84.98      103.90      8.20 o 
   3   6  13       46.88       61.77      6.52 o 
   4   6  13       30.21       25.30      5.18 o 
   5   6  13       49.74       58.87      6.92 o 
   6   6  13       34.16       35.54      5.37 o 
  -2   7  13       10.65        4.56      8.18 o 
  -1   7  13        3.76        2.32      8.05 o 
   0   7  13       26.35       33.00      8.29 o 
   1   7  13        5.90        4.38      3.55 o 
   2   7  13       20.29       27.22      5.11 o 
   3   7  13       28.94       32.11      5.46 o 
   4   7  13      330.20      349.34     17.29 o 
   5   7  13        7.24        8.36      4.45 o 
   6   7  13       75.82       76.78      7.85 o 
  -1   8  13       15.16       24.70      8.89 o 
   0   8  13       39.50       51.37      9.66 o 
   1   8  13       15.05       12.78      4.19 o 
   2   8  13       65.87       68.49      7.25 o 
   3   8  13        3.43        0.69      4.03 o 
   4   8  13        8.29       12.30      4.56 o 
   5   8  13       10.04       17.83      5.11 o 
   6   8  13        4.60        1.06      4.22 o 
  -1   9  13       57.91       73.20     11.30 o 
   0   9  13        1.82        1.34      3.88 o 
   1   9  13      127.66      139.53     10.15 o 
   2   9  13       15.37       15.26      5.00 o 
   3   9  13        5.48       -3.87      3.87 o 
   4   9  13       18.34       19.82      5.42 o 
   5   9  13        6.34        1.26      4.31 o 
   1  10  13       18.57       21.36      5.68 o 
   2  10  13       23.93       17.32      5.29 o 
   3  10  13       13.72        8.58      4.84 o 
   4  10  13        7.09       11.04      5.13 o 
   5  10  13       23.53       21.12      5.79 o 
   1   0  14       33.03       43.06     10.88 o 
  -1   1  14        0.25        3.21      7.34 o 
   0   1  14       22.76       25.85      8.45 o 
   1   1  14        5.26       -4.60      7.01 o 
   2   1  14       38.15       52.10     10.62 o 
   3   1  14       26.55       38.61      9.97 o 
  -1   2  14        5.64        5.55      7.34 o 
   0   2  14        4.44        1.22      6.79 o 
   1   2  14       22.40       20.66      7.72 o 
   2   2  14       20.15       22.54      7.34 o 
   3   2  14        0.33       -6.33      8.01 o 
   4   2  14       13.16       14.00      9.07 o 
  -1   3  14        3.49       -0.64      7.36 o 
   0   3  14       59.14       60.64      9.69 o 
   1   3  14        9.04        9.53      6.97 o 
   2   3  14       15.34        8.14      7.01 o 
   4   3  14        0.20       -1.57      7.87 o 
  -2   4  14        0.04        1.46      8.32 o 
  -1   4  14       95.01      116.68     12.47 o 
   0   4  14        6.70        5.93      7.05 o 
   1   4  14       39.48       30.61      7.87 o 
   2   4  14       51.57       67.61      9.18 o 
   5   4  14        2.90       -1.33      8.38 o 
  -1   5  14       29.85       34.88      9.78 o 
   0   5  14       74.10       95.07     10.95 o 
   1   5  14       65.90       67.36      9.53 o 
   2   5  14        0.05        2.81      6.39 o 
   4   5  14        6.48        3.80      3.78 o 
  -1   6  14        3.49       11.68      8.56 o 
   0   6  14       21.57       19.22      8.20 o 
   1   6  14       15.01       27.00      8.07 o 
   4   6  14       28.10       26.63      5.40 o 
   5   6  14       30.33       38.83      6.06 o 
  -1   7  14       49.33       50.16     10.81 o 
   0   7  14       15.74        7.41      8.36 o 
   1   7  14       63.43       61.83      9.97 o 
   3   7  14        8.18       11.08      4.53 o 
   4   7  14        0.29        5.18      4.47 o 
   5   7  14        2.14        0.60      4.05 o 
   0   8  14       10.75        8.87      8.87 o 
   2   8  14      114.62      139.31     10.37 o 
   3   8  14       76.86       68.89      7.78 o 
   4   8  14       48.59       53.19      6.92 o 
   5   8  14        6.46        2.21      4.45 o 
   1   9  14       45.64       50.60      7.08 o 
   2   9  14       17.54       11.70      5.11 o 
   3   9  14       45.52       38.41      6.75 o 
   4   9  14        0.22       -2.74      4.29 o 
   1   4  15       51.04       56.17      9.55 o 
   2   4  15       18.25        9.82      7.74 o 
   1   5  15       19.14       18.47      8.38 o 
   1   6  15        4.62        1.95      7.63 o 
                                                 
